# Supplementary material for: Detection of APP gene recombinant in human blood plasma
Source: Sci Rep. 2023 Dec 7;13:21703. doi: 10.1038/s41598-023-48993-7 (PMC10709617; doi:10.1038/s41598-023-48993-7)
Supplement: Supplementary file 2 — Supplementary Tables. [file 41598_2023_48993_MOESM2_ESM.xlsx]

## Sheet: Supplementary Table 1
	Supplementary Table 1 | Probe-sequence for screening of APP
	Probe ID for APP	sequence
	proseqff1	CGCGCAGGGTCGCGATGGTAATGCTGGCCT
	proseqff2	CGCGCAGGGTCGCGATGCTGGCCTGCTGGC
	proseqff3	CGCGCAGGGTCGCGATTGCCATGTTCTGTG
	proseqff4	CGCGCAGGGTCGCGATGTTCTGTGGCAGAC
	proseqff5	CGCGCAGGGTCGCGATGCACATGAATGTCC
	proseqff6	CGCGCAGGGTCGCGATGAATGTCCAGAATG
	proseqff7	CGCGCAGGGTCGCGATGTCCAGAATGGGAA
	proseqff8	CGCGCAGGGTCGCGATGGGAAGTGGGATTC
	proseqff9	CGCGCAGGGTCGCGATTCAGATCCATCAGG
	proseqff10	CGCGCAGGGTCGCGATCCATCAGGGACCAA
	proseqff11	CGCGCAGGGTCGCGATCAGGGACCAAAACC
	proseqff12	CGCGCAGGGTCGCGATTGATACCAAGGAAG
	proseqff13	CGCGCAGGGTCGCGATACCAAGGAAGGCAT
	proseqff14	CGCGCAGGGTCGCGATCCTGCAGTATTGCC
	proseqff15	CGCGCAGGGTCGCGATTGCCAAGAAGTCTA
	proseqff16	CGCGCAGGGTCGCGATCACCAATGTGGTAG
	proseqff17	CGCGCAGGGTCGCGATGTGGTAGAAGCCAA
	proseqff18	CGCGCAGGGTCGCGATCCAGAACTGGTGCA
	proseqff19	CGCGCAGGGTCGCGATCCCCACTTTGTGAT
	proseqff20	CGCGCAGGGTCGCGATTCCCTACCGCTGCT
	proseqff21	CGCGCAGGGTCGCGATGCCCTTCTCGTTCC
	proseqff22	CGCGCAGGGTCGCGATTCTTACACCAGGAG
	proseqff23	CGCGCAGGGTCGCGATGGATGTTTGCGAAA
	proseqff24	CGCGCAGGGTCGCGATGTTTGCGAAACTCA
	proseqff25	CGCGCAGGGTCGCGATCTTCACTGGCACAC
	proseqff26	CGCGCAGGGTCGCGATGCAGTGAGAAGAGT
	proseqff27	CGCGCAGGGTCGCGATGACTACGGCATGTT
	proseqff28	CGCGCAGGGTCGCGATGTTGCTGCCCTGCG
	proseqff29	CGCGCAGGGTCGCGATTGACAAGTTCCGAG
	proseqff30	CGCGCAGGGTCGCGATGTGGATTCTGCTGA
	proseqff31	CGCGCAGGGTCGCGATTCTGCTGATGCGGA
	proseqff32	CGCGCAGGGTCGCGATGCGGAGGAGGATGA
	proseqff33	CGCGCAGGGTCGCGATGACTCGGATGTCTG
	proseqff34	CGCGCAGGGTCGCGATGTCTGGTGGGGCGG
	proseqff35	CGCGCAGGGTCGCGATGCAGATGGGAGTGA
	proseqff36	CGCGCAGGGTCGCGATGGGAGTGAAGACAA
	proseqff37	CGCGCAGGGTCGCGATGATGACGAGGACGA
	proseqff38	CGCGCAGGGTCGCGATGACGAGGACGATGA
	proseqff39	CGCGCAGGGTCGCGATGAGGATGGTGATGA
	proseqff40	CGCGCAGGGTCGCGATGGTGATGAGGTAGA
	proseqff41	CGCGCAGGGTCGCGATGAGGTAGAGGAAGA
	proseqff42	CGCGCAGGGTCGCGATTGCCACCACCACCA
	proseqff43	CGCGCAGGGTCGCGATGATCTCCCGCTGGT
	proseqff44	CGCGCAGGGTCGCGATCTCCCGCTGGTACT
	proseqff45	CGCGCAGGGTCGCGATGTGACTGAAGGGAA
	proseqff46	CGCGCAGGGTCGCGATTCTTTTACGGCGGA
	proseqff47	CGCGCAGGGTCGCGATGTGGCGGCAACCGG
	proseqff48	CGCGCAGGGTCGCGATGGCCGTGTGTGGCA
	proseqff49	CGCGCAGGGTCGCGATGTCCCAAAGTTTAC
	proseqff50	CGCGCAGGGTCGCGATCCTGTTAAACTTCC
	proseqff51	CGCGCAGGGTCGCGATGCCGTTGACAAGTA
	proseqff52	CGCGCAGGGTCGCGATCTCGAGACACCTGG
	proseqff53	CGCGCAGGGTCGCGATGAGAATGAACATGC
	proseqff54	CGCGCAGGGTCGCGATGAACATGCCCATTT
	proseqff55	CGCGCAGGGTCGCGATGCCCATTTCCAGAA
	proseqff56	CGCGCAGGGTCGCGATTTCCAGAAAGCCAA
	proseqff57	CGCGCAGGGTCGCGATGTCCCAGGTCATGA
	proseqff58	CGCGCAGGGTCGCGATGAGAGAATGGGAAG
	proseqff59	CGCGCAGGGTCGCGATGGGAAGAGGCAGAA
	proseqff60	CGCGCAGGGTCGCGATAAGAAGGCAGTTAT
	proseqff61	CGCGCAGGGTCGCGATCCAGCATTTCCAGG
	proseqff62	CGCGCAGGGTCGCGATTTCCAGGAGAAAGT
	proseqff63	CGCGCAGGGTCGCGATCTTTGGAACAGGAA
	proseqff64	CGCGCAGGGTCGCGATGGCCAGAGTGGAAG
	proseqff65	CGCGCAGGGTCGCGATGCTCAATGACCGCC
	proseqff66	CGCGCAGGGTCGCGATGACCGCCGCCGCCT
	proseqff67	CGCGCAGGGTCGCGATCACCGCTCTGCAGG
	proseqff68	CGCGCAGGGTCGCGATATGCTAAAGAAGTA
	proseqff69	CGCGCAGGGTCGCGATGCTAAAGAAGTATG
	proseqff70	CGCGCAGGGTCGCGATGTCCGCGCAGAACA
	proseqff71	CGCGCAGGGTCGCGATTTCGAGCATGTGCG
	proseqff72	CGCGCAGGGTCGCGATGTGCGCATGGTGGA
	proseqff73	CGCGCAGGGTCGCGATGGTGGATCCCAAGA
	proseqff74	CGCGCAGGGTCGCGATCCCAAGAAAGCCGC
	proseqff75	CGCGCAGGGTCGCGATCCGGTCCCAGGTTA
	proseqff76	CGCGCAGGGTCGCGATGACACACCTCCGTG
	proseqff77	CGCGCAGGGTCGCGATTTATGAGCGCATGA
	proseqff78	CGCGCAGGGTCGCGATGAGCGCATGAATCA
	proseqff79	CGCGCAGGGTCGCGATGAATCAGTCTCTCT
	proseqff80	CGCGCAGGGTCGCGATCAGTCTCTCTCCCT
	proseqff81	CGCGCAGGGTCGCGATTCAGGATGAAGTTG
	proseqff82	CGCGCAGGGTCGCGATGAAGTTGATGAGCT
	proseqff83	CGCGCAGGGTCGCGATGAGCTGCTTCAGAA
	proseqff84	CGCGCAGGGTCGCGATTCAGATGACGTCTT
	proseqff85	CGCGCAGGGTCGCGATGACGTCTTGGCCAA
	proseqff86	CGCGCAGGGTCGCGATGATTAGTGAACCAA
	proseqff87	CGCGCAGGGTCGCGATTAGTGAACCAAGGA
	proseqff88	CGCGCAGGGTCGCGATCAGTTACGGAAACG
	proseqff89	CGCGCAGGGTCGCGATGCTCTCATGCCATC
	proseqff90	CGCGCAGGGTCGCGATGCCATCTTTGACCG
	proseqff91	CGCGCAGGGTCGCGATCTTTGACCGAAACG
	proseqff92	CGCGCAGGGTCGCGATGGAGAGTTCAGCCT
	proseqff93	CGCGCAGGGTCGCGATCTCCAGCCGTGGCA
	proseqff94	CGCGCAGGGTCGCGATTCTTTTGGGGCTGA
	proseqff95	CGCGCAGGGTCGCGATGCCCGCCCTGCTGC
	proseqff96	CGCGCAGGGTCGCGATATCAAGACGGAGGA
	proseqff97	CGCGCAGGGTCGCGATCAAGACGGAGGAGA
	proseqff98	CGCGCAGGGTCGCGATCTCTGAAGTGAAGA
	proseqff99	CGCGCAGGGTCGCGATGGATGCAGAATTCC
	proseqff100	CGCGCAGGGTCGCGATGCAGAATTCCGACA
	proseqff101	CGCGCAGGGTCGCGATTCCGACATGACTCA
	proseqff102	CGCGCAGGGTCGCGATGACTCAGGATATGA
	proseqff103	CGCGCAGGGTCGCGATATGAAGTTCATCAT
	proseqff104	CGCGCAGGGTCGCGATGAAGTTCATCATCA
	proseqff105	CGCGCAGGGTCGCGATCATCAAAAATTGGT
	proseqff106	CGCGCAGGGTCGCGATCAAAAATTGGTGTT
	proseqff107	CGCGCAGGGTCGCGATTGGTGTTCTTTGCA
	proseqff108	CGCGCAGGGTCGCGATGTGGGTTCAAACAA
	proseqff109	CGCGCAGGGTCGCGATCATTGGACTCATGG
	proseqff110	CGCGCAGGGTCGCGATTGGACTCATGGTGG
	proseqff111	CGCGCAGGGTCGCGATGGTGGGCGGTGTTG
	proseqff112	CGCGCAGGGTCGCGATAGCGACAGTGATCG
	proseqff113	CGCGCAGGGTCGCGATCGTCATCACCTTGG
	proseqff114	CGCGCAGGGTCGCGATCACCTTGGTGATGC
	proseqff115	CGCGCAGGGTCGCGATGCTGAAGAAGAAAC
	proseqff116	CGCGCAGGGTCGCGATCCATTCATCATGGT
	proseqff117	CGCGCAGGGTCGCGATTCATCATGGTGTGG
	proseqff118	CGCGCAGGGTCGCGATCATGGTGTGGTGGA
	proseqff119	CGCGCAGGGTCGCGATGGTGTGGTGGAGGT
	proseqff120	CGCGCAGGGTCGCGATGCAGCAGAACGGCT
	proseqff121	CGCGCAGGGTCGCGATCCAACCTACAAGTT
	proseqff122	CGCGCAGGGTCGCGATGCAGAACTAGACCC
	proseqff124	GCGCAGGGTCGCGATGGCACTGCTCCTGCT
	proseqff125	GCGCAGGGTCGCGATGCTCCTGCTGGCCGC
	proseqff126	GCGCAGGGTCGCGATGCTGGCCGCCTGGAC
	proseqff127	GCGCAGGGTCGCGATGGCCGCCTGGACGGC
	proseqff128	GCGCAGGGTCGCGATGGACGGCTCGGGCGC
	proseqff129	GCGCAGGGTCGCGATGGAGGTACCCACTGA
	proseqff130	GCGCAGGGTCGCGATGATGGTAATGCTGGC
	proseqff131	GCGCAGGGTCGCGATGGTAATGCTGGCCTG
	proseqff132	GCGCAGGGTCGCGATGCTGGCCTGCTGGCT
	proseqff133	GCGCAGGGTCGCGATGGCCTGCTGGCTGAA
	proseqff134	GCGCAGGGTCGCGATGCTGGCTGAACCCCA
	proseqff135	GCGCAGGGTCGCGATGGCTGAACCCCAGAT
	proseqff136	GCGCAGGGTCGCGATGAACCCCAGATTGCC
	proseqff137	GCGCAGGGTCGCGATGCCATGTTCTGTGGC
	proseqff138	GCGCAGGGTCGCGATGTTCTGTGGCAGACT
	proseqff139	GCGCAGGGTCGCGATGTGGCAGACTGAACA
	proseqff140	GCGCAGGGTCGCGATGGCAGACTGAACATG
	proseqff141	GCGCAGGGTCGCGATGAACATGCACATGAA
	proseqff142	GCGCAGGGTCGCGATGCACATGAATGTCCA
	proseqff143	GCGCAGGGTCGCGATGAATGTCCAGAATGG
	proseqff144	GCGCAGGGTCGCGATGTCCAGAATGGGAAG
	proseqff145	GCGCAGGGTCGCGATGGGAAGTGGGATTCA
	proseqff146	GCGCAGGGTCGCGATGGGATTCAGATCCAT
	proseqff147	GCGCAGGGTCGCGATGCATTGATACCAAGG
	proseqff148	GCGCAGGGTCGCGATGATACCAAGGAAGGC
	proseqff149	GCGCAGGGTCGCGATGCAGTATTGCCAAGA
	proseqff150	GCGCAGGGTCGCGATGCCAAGAAGTCTACC
	proseqff151	GCGCAGGGTCGCGATGAACTGCAGATCACC
	proseqff152	GCGCAGGGTCGCGATGCAGATCACCAATGT
	proseqff153	GCGCAGGGTCGCGATGTGGTAGAAGCCAAC
	proseqff154	GCGCAGGGTCGCGATGGTAGAAGCCAACCA
	proseqff155	GCGCAGGGTCGCGATGACCATCCAGAACTG
	proseqff156	GCGCAGGGTCGCGATGGTGCAAGCGGGGCC
	proseqff157	GCGCAGGGTCGCGATGCAAGCGGGGCCGCA
	proseqff158	GCGCAGGGTCGCGATGCAAGACCCATCCCC
	proseqff159	GCGCAGGGTCGCGATGTGATTCCCTACCGC
	proseqff160	GCGCAGGGTCGCGATGATTCCCTACCGCTG
	proseqff161	GCGCAGGGTCGCGATGCTTAGTTGGTGAGT
	proseqff162	GCGCAGGGTCGCGATGGTGAGTTTGTAAGT
	proseqff163	GCGCAGGGTCGCGATGAGTTTGTAAGTGAT
	proseqff164	GCGCAGGGTCGCGATGTAAGTGATGCCCTT
	proseqff165	GCGCAGGGTCGCGATGATGCCCTTCTCGTT
	proseqff166	GCGCAGGGTCGCGATGCCCTTCTCGTTCCT
	proseqff167	GCGCAGGGTCGCGATGACAAGTGCAAATTC
	proseqff168	GCGCAGGGTCGCGATGCAAATTCTTACACC
	proseqff169	GCGCAGGGTCGCGATGGATGTTTGCGAAAC
	proseqff170	GCGCAGGGTCGCGATGTTTGCGAAACTCAT
	proseqff171	GCGCAGGGTCGCGATGCGAAACTCATCTTC
	proseqff172	GCGCAGGGTCGCGATGGCACACCGTCGCCA
	proseqff173	GCGCAGGGTCGCGATGCAGTGAGAAGAGTA
	proseqff174	GCGCAGGGTCGCGATGAGAAGAGTACCAAC
	proseqff175	GCGCAGGGTCGCGATGCATGACTACGGCAT
	proseqff176	GCGCAGGGTCGCGATGACTACGGCATGTTG
	proseqff177	GCGCAGGGTCGCGATGTTGCTGCCCTGCGG
	proseqff178	GCGCAGGGTCGCGATGCTGCCCTGCGGAAT
	proseqff179	GCGCAGGGTCGCGATGCCCTGCGGAATTGA
	proseqff180	GCGCAGGGTCGCGATGCGGAATTGACAAGT
	proseqff181	GCGCAGGGTCGCGATGACAAGTTCCGAGGG
	proseqff182	GCGCAGGGTCGCGATGTGTGTTGCCCACTG
	proseqff183	GCGCAGGGTCGCGATGTGTTGCCCACTGGC
	proseqff184	GCGCAGGGTCGCGATGTTGCCCACTGGCTG
	proseqff185	GCGCAGGGTCGCGATGCCCACTGGCTGAAG
	proseqff186	GCGCAGGGTCGCGATGGCTGAAGAAAGTGA
	proseqff187	GCGCAGGGTCGCGATGAAGAAAGTGACAAT
	proseqff188	GCGCAGGGTCGCGATGACAATGTGGATTCT
	proseqff189	GCGCAGGGTCGCGATGTGGATTCTGCTGAT
	proseqff190	GCGCAGGGTCGCGATGGATTCTGCTGATGC
	proseqff191	GCGCAGGGTCGCGATGCTGATGCGGAGGAG
	proseqff192	GCGCAGGGTCGCGATGATGCGGAGGAGGAT
	proseqff193	GCGCAGGGTCGCGATGCGGAGGAGGATGAC
	proseqff194	GCGCAGGGTCGCGATGACTCGGATGTCTGG
	proseqff195	GCGCAGGGTCGCGATGTCTGGTGGGGCGGA
	proseqff196	GCGCAGGGTCGCGATGGTGGGGCGGAGCAG
	proseqff197	GCGCAGGGTCGCGATGGGGCGGAGCAGACA
	proseqff198	GCGCAGGGTCGCGATGCAGATGGGAGTGAA
	proseqff199	GCGCAGGGTCGCGATGGGAGTGAAGACAAA
	proseqff200	GCGCAGGGTCGCGATGAAGACAAAGTAGTA
	proseqff201	GCGCAGGGTCGCGATGGCTGAGGTGGAAGA
	proseqff202	GCGCAGGGTCGCGATGAGGTGGAAGAAGAA
	proseqff203	GCGCAGGGTCGCGATGGAAGAAGAAGAAGC
	proseqff204	GCGCAGGGTCGCGATGATGACGAGGACGAT
	proseqff205	GCGCAGGGTCGCGATGACGAGGACGATGAG
	proseqff206	GCGCAGGGTCGCGATGAGGATGGTGATGAG
	proseqff207	GCGCAGGGTCGCGATGGTGATGAGGTAGAG
	proseqff208	GCGCAGGGTCGCGATGATGAGGTAGAGGAA
	proseqff209	GCGCAGGGTCGCGATGAGGTAGAGGAAGAG
	proseqff210	GCGCAGGGTCGCGATGAGGAACCCTACGAA
	proseqff211	GCGCAGGGTCGCGATGCCACCACCACCACC
	proseqff212	GCGCAGGGTCGCGATGTGGAAGAGGTGGTT
	proseqff213	GCGCAGGGTCGCGATGGAAGAGGTGGTTCG
	proseqff214	GCGCAGGGTCGCGATGGTTCGAGAGGTGTG
	proseqff215	GCGCAGGGTCGCGATGTGCTCTGAACAAGC
	proseqff216	GCGCAGGGTCGCGATGCTCTGAACAAGCCG
	proseqff217	GCGCAGGGTCGCGATGAACAAGCCGAGACG
	proseqff218	GCGCAGGGTCGCGATGCCGAGCAATGATCT
	proseqff219	GCGCAGGGTCGCGATGATCTCCCGCTGGTA
	proseqff220	GCGCAGGGTCGCGATGGTACTTTGATGTGA
	proseqff221	GCGCAGGGTCGCGATGATGTGACTGAAGGG
	proseqff222	GCGCAGGGTCGCGATGTGACTGAAGGGAAG
	proseqff223	GCGCAGGGTCGCGATGACTGAAGGGAAGTG
	proseqff224	GCGCAGGGTCGCGATGAAGGGAAGTGTGCC
	proseqff225	GCGCAGGGTCGCGATGTGCCCCATTCTTTT
	proseqff226	GCGCAGGGTCGCGATGCCCCATTCTTTTAC
	proseqff227	GCGCAGGGTCGCGATGTGGCGGCAACCGGA
	proseqff228	GCGCAGGGTCGCGATGGCGGCAACCGGAAC
	proseqff229	GCGCAGGGTCGCGATGACACAGAAGAGTAC
	proseqff230	GCGCAGGGTCGCGATGCATGGCCGTGTGTG
	proseqff231	GCGCAGGGTCGCGATGGCCGTGTGTGGCAG
	proseqff232	GCGCAGGGTCGCGATGTGTGGCAGCGCCAT
	proseqff233	GCGCAGGGTCGCGATGTGGCAGCGCCATGT
	proseqff234	GCGCAGGGTCGCGATGGCAGCGCCATGTCC
	proseqff235	GCGCAGGGTCGCGATGTCCCAAAGTTTACT
	proseqff236	GCGCAGGGTCGCGATGCCCGAGATCCTGTT
	proseqff237	GCGCAGGGTCGCGATGTTAAACTTCCTACA
	proseqff238	GCGCAGGGTCGCGATGATGCCGTTGACAAG
	proseqff239	GCGCAGGGTCGCGATGCCGTTGACAAGTAT
	proseqff240	GCGCAGGGTCGCGATGACAAGTATCTCGAG
	proseqff241	GCGCAGGGTCGCGATGGGGATGAGAATGAA
	proseqff242	GCGCAGGGTCGCGATGAGAATGAACATGCC
	proseqff243	GCGCAGGGTCGCGATGAACATGCCCATTTC
	proseqff244	GCGCAGGGTCGCGATGCCCATTTCCAGAAA
	proseqff245	GCGCAGGGTCGCGATGAGGCCAAGCACCGA
	proseqff246	GCGCAGGGTCGCGATGTCCCAGGTCATGAG
	proseqff247	GCGCAGGGTCGCGATGAGAGAATGGGAAGA
	proseqff248	GCGCAGGGTCGCGATGGGAAGAGGCAGAAC
	proseqff249	GCGCAGGGTCGCGATGCCTAAAGCTGATAA
	proseqff250	GCGCAGGGTCGCGATGATAAGAAGGCAGTT
	proseqff251	GCGCAGGGTCGCGATGGAATCTTTGGAACA
	proseqff252	GCGCAGGGTCGCGATGGAACAGGAAGCAGC
	proseqff253	GCGCAGGGTCGCGATGGTGGAGACACACAT
	proseqff254	GCGCAGGGTCGCGATGGAGACACACATGGC
	proseqff255	GCGCAGGGTCGCGATGGCCAGAGTGGAAGC
	proseqff256	GCGCAGGGTCGCGATGGAAGCCATGCTCAA
	proseqff257	GCGCAGGGTCGCGATGCTCAATGACCGCCG
	proseqff258	GCGCAGGGTCGCGATGACCGCCGCCGCCTG
	proseqff259	GCGCAGGGTCGCGATGGCCCTGGAGAACTA
	proseqff260	GCGCAGGGTCGCGATGGAGAACTACATCAC
	proseqff261	GCGCAGGGTCGCGATGCAGGCTGTTCCTCC
	proseqff262	GCGCAGGGTCGCGATGTTCCTCCTCGGCCT
	proseqff263	GCGCAGGGTCGCGATGTTCAATATGCTAAA
	proseqff264	GCGCAGGGTCGCGATGCTAAAGAAGTATGT
	proseqff265	GCGCAGGGTCGCGATGTCCGCGCAGAACAG
	proseqff266	GCGCAGGGTCGCGATGTGCGCATGGTGGAT
	proseqff267	GCGCAGGGTCGCGATGCGCATGGTGGATCC
	proseqff268	GCGCAGGGTCGCGATGGTGGATCCCAAGAA
	proseqff269	GCGCAGGGTCGCGATGGATCCCAAGAAAGC
	proseqff270	GCGCAGGGTCGCGATGACACACCTCCGTGT
	proseqff271	GCGCAGGGTCGCGATGTGATTTATGAGCGC
	proseqff272	GCGCAGGGTCGCGATGATTTATGAGCGCAT
	proseqff273	GCGCAGGGTCGCGATGAGCGCATGAATCAG
	proseqff274	GCGCAGGGTCGCGATGAATCAGTCTCTCTC
	proseqff275	GCGCAGGGTCGCGATGCTCTACAACGTGCC
	proseqff276	GCGCAGGGTCGCGATGCCTGCAGTGGCCGA
	proseqff277	GCGCAGGGTCGCGATGCAGTGGCCGAGGAG
	proseqff278	GCGCAGGGTCGCGATGGCCGAGGAGATTCA
	proseqff279	GCGCAGGGTCGCGATGAAGTTGATGAGCTG
	proseqff280	GCGCAGGGTCGCGATGATGAGCTGCTTCAG
	proseqff281	GCGCAGGGTCGCGATGAGCTGCTTCAGAAA
	proseqff282	GCGCAGGGTCGCGATGCTTCAGAAAGAGCA
	proseqff283	GCGCAGGGTCGCGATGACGTCTTGGCCAAC
	proseqff284	GCGCAGGGTCGCGATGGCCAACATGATTAG
	proseqff285	GCGCAGGGTCGCGATGATTAGTGAACCAAG
	proseqff286	GCGCAGGGTCGCGATGAACCAAGGATCAGT
	proseqff287	GCGCAGGGTCGCGATGCTCTCATGCCATCT
	proseqff288	GCGCAGGGTCGCGATGCCATCTTTGACCGA
	proseqff289	GCGCAGGGTCGCGATGACCGAAACGAAAAC
	proseqff290	GCGCAGGGTCGCGATGGAGCTCCTTCCCGT
	proseqff291	GCGCAGGGTCGCGATGAATGGAGAGTTCAG
	proseqff292	GCGCAGGGTCGCGATGGAGAGTTCAGCCTG
	proseqff293	GCGCAGGGTCGCGATGGACGATCTCCAGCC
	proseqff294	GCGCAGGGTCGCGATGGCATTCTTTTGGGG
	proseqff295	GCGCAGGGTCGCGATGGGGCTGACTCTGTG
	proseqff296	GCGCAGGGTCGCGATGACTCTGTGCCAGCC
	proseqff297	GCGCAGGGTCGCGATGTGCCAGCCAACACA
	proseqff298	GCGCAGGGTCGCGATGCCAGCCAACACAGA
	proseqff299	GCGCAGGGTCGCGATGAGCCTGTTGATGCC
	proseqff300	GCGCAGGGTCGCGATGTTGATGCCCGCCCT
	proseqff301	GCGCAGGGTCGCGATGATGCCCGCCCTGCT
	proseqff302	GCGCAGGGTCGCGATGCCCGCCCTGCTGCC
	proseqff303	GCGCAGGGTCGCGATGCTGCCGACCGAGGA
	proseqff304	GCGCAGGGTCGCGATGCCGACCGAGGACTG
	proseqff305	GCGCAGGGTCGCGATGACCACTCGACCAGG
	proseqff306	GCGCAGGGTCGCGATGGGTTGACAAATATC
	proseqff307	GCGCAGGGTCGCGATGACAAATATCAAGAC
	proseqff308	GCGCAGGGTCGCGATGAAGTGAAGATGGAT
	proseqff309	GCGCAGGGTCGCGATGAAGATGGATGCAGA
	proseqff310	GCGCAGGGTCGCGATGGATGCAGAATTCCG
	proseqff311	GCGCAGGGTCGCGATGCAGAATTCCGACAT
	proseqff312	GCGCAGGGTCGCGATGACTCAGGATATGAA
	proseqff313	GCGCAGGGTCGCGATGAAGTTCATCATCAA
	proseqff314	GCGCAGGGTCGCGATGGTGTTCTTTGCAGA
	proseqff315	GCGCAGGGTCGCGATGTTCTTTGCAGAAGA
	proseqff316	GCGCAGGGTCGCGATGCAGAAGATGTGGGT
	proseqff317	GCGCAGGGTCGCGATGTGGGTTCAAACAAA
	proseqff318	GCGCAGGGTCGCGATGGGTTCAAACAAAGG
	proseqff319	GCGCAGGGTCGCGATGCAATCATTGGACTC
	proseqff320	GCGCAGGGTCGCGATGGACTCATGGTGGGC
	proseqff321	GCGCAGGGTCGCGATGGTGGGCGGTGTTGT
	proseqff322	GCGCAGGGTCGCGATGGGCGGTGTTGTCAT
	proseqff323	GCGCAGGGTCGCGATGTTGTCATAGCGACA
	proseqff324	GCGCAGGGTCGCGATGTCATAGCGACAGTG
	proseqff325	GCGCAGGGTCGCGATGATCGTCATCACCTT
	proseqff326	GCGCAGGGTCGCGATGGTGATGCTGAAGAA
	proseqff327	GCGCAGGGTCGCGATGATGCTGAAGAAGAA
	proseqff328	GCGCAGGGTCGCGATGCTGAAGAAGAAACA
	proseqff329	GCGCAGGGTCGCGATGAAGAAGAAACAGTA
	proseqff330	GCGCAGGGTCGCGATGGTGTGGTGGAGGTT
	proseqff331	GCGCAGGGTCGCGATGTGGTGGAGGTTGAC
	proseqff332	GCGCAGGGTCGCGATGGTGGAGGTTGACGC
	proseqff333	GCGCAGGGTCGCGATGGAGGTTGACGCCGC
	proseqff334	GCGCAGGGTCGCGATGACGCCGCTGTCACC
	proseqff335	GCGCAGGGTCGCGATGTCACCCCAGAGGAG
	proseqff336	GCGCAGGGTCGCGATGTCCAAGATGCAGCA
	proseqff337	GCGCAGGGTCGCGATGCAGCAGAACGGCTA
	proseqff338	GCGCAGGGTCGCGATGAGCAGATGCAGAAC
	proseqff339	GCGCAGGGTCGCGATGCAGAACTAGACCCC
	proseqff341	CGCAGGGTCGCGATGCACTGCTCCTGCTGG
	proseqff342	CGCAGGGTCGCGATGCTCCTGCTGGCCGCC
	proseqff343	CGCAGGGTCGCGATGCTGGCCGCCTGGACG
	proseqff344	CGCAGGGTCGCGATGCCGCCTGGACGGCTC
	proseqff345	CGCAGGGTCGCGATGCCTGGACGGCTCGGG
	proseqff346	CGCAGGGTCGCGATGCTCGGGCGCTGGAGG
	proseqff347	CGCAGGGTCGCGATGCGCTGGAGGTACCCA
	proseqff348	CGCAGGGTCGCGATGCTGGAGGTACCCACT
	proseqff349	CGCAGGGTCGCGATGCTGGCCTGCTGGCTG
	proseqff350	CGCAGGGTCGCGATGCCTGCTGGCTGAACC
	proseqff351	CGCAGGGTCGCGATGCTGGCTGAACCCCAG
	proseqff352	CGCAGGGTCGCGATGCTGAACCCCAGATTG
	proseqff353	CGCAGGGTCGCGATGCCATGTTCTGTGGCA
	proseqff354	CGCAGGGTCGCGATGCAGACTGAACATGCA
	proseqff355	CGCAGGGTCGCGATGCACATGAATGTCCAG
	proseqff356	CGCAGGGTCGCGATGCATTGATACCAAGGA
	proseqff357	CGCAGGGTCGCGATGCATCCTGCAGTATTG
	proseqff358	CGCAGGGTCGCGATGCAGTATTGCCAAGAA
	proseqff359	CGCAGGGTCGCGATGCCAAGAAGTCTACCC
	proseqff360	CGCAGGGTCGCGATGCAGATCACCAATGTG
	proseqff361	CGCAGGGTCGCGATGCCAACCAACCAGTGA
	proseqff362	CGCAGGGTCGCGATGCAAGCGGGGCCGCAA
	proseqff363	CGCAGGGTCGCGATGCGGGGCCGCAAGCAG
	proseqff364	CGCAGGGTCGCGATGCCGCAAGCAGTGCAA
	proseqff365	CGCAGGGTCGCGATGCAAGCAGTGCAAGAC
	proseqff366	CGCAGGGTCGCGATGCAGTGCAAGACCCAT
	proseqff367	CGCAGGGTCGCGATGCAAGACCCATCCCCA
	proseqff368	CGCAGGGTCGCGATGCTGCTTAGTTGGTGA
	proseqff369	CGCAGGGTCGCGATGCTTAGTTGGTGAGTT
	proseqff370	CGCAGGGTCGCGATGCCCTTCTCGTTCCTG
	proseqff371	CGCAGGGTCGCGATGCAAATTCTTACACCA
	proseqff372	CGCAGGGTCGCGATGCGAAACTCATCTTCA
	proseqff373	CGCAGGGTCGCGATGCACACCGTCGCCAAA
	proseqff374	CGCAGGGTCGCGATGCCAAAGAGACATGCA
	proseqff375	CGCAGGGTCGCGATGCAGTGAGAAGAGTAC
	proseqff376	CGCAGGGTCGCGATGCATGACTACGGCATG
	proseqff377	CGCAGGGTCGCGATGCATGTTGCTGCCCTG
	proseqff378	CGCAGGGTCGCGATGCTGCCCTGCGGAATT
	proseqff379	CGCAGGGTCGCGATGCCCTGCGGAATTGAC
	proseqff380	CGCAGGGTCGCGATGCGGAATTGACAAGTT
	proseqff381	CGCAGGGTCGCGATGCCCACTGGCTGAAGA
	proseqff382	CGCAGGGTCGCGATGCTGAAGAAAGTGACA
	proseqff383	CGCAGGGTCGCGATGCTGATGCGGAGGAGG
	proseqff384	CGCAGGGTCGCGATGCGGAGGAGGATGACT
	proseqff385	CGCAGGGTCGCGATGCGGAGCAGACACAGA
	proseqff386	CGCAGGGTCGCGATGCAGACACAGACTATG
	proseqff387	CGCAGGGTCGCGATGCAGATGGGAGTGAAG
	proseqff388	CGCAGGGTCGCGATGCAGAGGAGGAAGAAG
	proseqff389	CGCAGGGTCGCGATGCTGAGGTGGAAGAAG
	proseqff390	CGCAGGGTCGCGATGCCGATGATGACGAGG
	proseqff391	CGCAGGGTCGCGATGCTGAGGAACCCTACG
	proseqff392	CGCAGGGTCGCGATGCCACAGAGAGAACCA
	proseqff393	CGCAGGGTCGCGATGCATTGCCACCACCAC
	proseqff394	CGCAGGGTCGCGATGCCACCACCACCACCA
	proseqff395	CGCAGGGTCGCGATGCTCTGAACAAGCCGA
	proseqff396	CGCAGGGTCGCGATGCCGAGACGGGGCCGT
	proseqff397	CGCAGGGTCGCGATGCCGTGCCGAGCAATG
	proseqff398	CGCAGGGTCGCGATGCCGAGCAATGATCTC
	proseqff399	CGCAGGGTCGCGATGCAATGATCTCCCGCT
	proseqff400	CGCAGGGTCGCGATGCTGGTACTTTGATGT
	proseqff401	CGCAGGGTCGCGATGCCCCATTCTTTTACG
	proseqff402	CGCAGGGTCGCGATGCGGATGTGGCGGCAA
	proseqff403	CGCAGGGTCGCGATGCGGCAACCGGAACAA
	proseqff404	CGCAGGGTCGCGATGCAACCGGAACAACTT
	proseqff405	CGCAGGGTCGCGATGCATGGCCGTGTGTGG
	proseqff406	CGCAGGGTCGCGATGCCGTGTGTGGCAGCG
	proseqff407	CGCAGGGTCGCGATGCAGCGCCATGTCCCA
	proseqff408	CGCAGGGTCGCGATGCGCCATGTCCCAAAG
	proseqff409	CGCAGGGTCGCGATGCCATGTCCCAAAGTT
	proseqff410	CGCAGGGTCGCGATGCCCGAGATCCTGTTA
	proseqff411	CGCAGGGTCGCGATGCAGCCAGTACCCCTG
	proseqff412	CGCAGGGTCGCGATGCCAGTACCCCTGATG
	proseqff413	CGCAGGGTCGCGATGCCGTTGACAAGTATC
	proseqff414	CGCAGGGTCGCGATGCCCATTTCCAGAAAG
	proseqff415	CGCAGGGTCGCGATGCCAAAGAGAGGCTTG
	proseqff416	CGCAGGGTCGCGATGCTTGAGGCCAAGCAC
	proseqff417	CGCAGGGTCGCGATGCCAAGCACCGAGAGA
	proseqff418	CGCAGGGTCGCGATGCACCGAGAGAGAATG
	proseqff419	CGCAGGGTCGCGATGCAGAACGTCAAGCAA
	proseqff420	CGCAGGGTCGCGATGCAAAGAACTTGCCTA
	proseqff421	CGCAGGGTCGCGATGCCTAAAGCTGATAAG
	proseqff422	CGCAGGGTCGCGATGCTGATAAGAAGGCAG
	proseqff423	CGCAGGGTCGCGATGCAGTTATCCAGCATT
	proseqff424	CGCAGGGTCGCGATGCATTTCCAGGAGAAA
	proseqff425	CGCAGGGTCGCGATGCAGCCAACGAGAGAC
	proseqff426	CGCAGGGTCGCGATGCCAACGAGAGACAGC
	proseqff427	CGCAGGGTCGCGATGCAGCTGGTGGAGACA
	proseqff428	CGCAGGGTCGCGATGCTGGTGGAGACACAC
	proseqff429	CGCAGGGTCGCGATGCCAGAGTGGAAGCCA
	proseqff430	CGCAGGGTCGCGATGCCATGCTCAATGACC
	proseqff431	CGCAGGGTCGCGATGCTCAATGACCGCCGC
	proseqff432	CGCAGGGTCGCGATGCCGCCGCCTGGCCCT
	proseqff433	CGCAGGGTCGCGATGCCGCCTGGCCCTGGA
	proseqff434	CGCAGGGTCGCGATGCCTGGCCCTGGAGAA
	proseqff435	CGCAGGGTCGCGATGCCCTGGAGAACTACA
	proseqff436	CGCAGGGTCGCGATGCTCTGCAGGCTGTTC
	proseqff437	CGCAGGGTCGCGATGCAGGCTGTTCCTCCT
	proseqff438	CGCAGGGTCGCGATGCTGTTCCTCCTCGGC
	proseqff439	CGCAGGGTCGCGATGCCTCGTCACGTGTTC
	proseqff440	CGCAGGGTCGCGATGCTAAAGAAGTATGTC
	proseqff441	CGCAGGGTCGCGATGCGCAGAACAGAAGGA
	proseqff442	CGCAGGGTCGCGATGCAGAACAGAAGGACA
	proseqff443	CGCAGGGTCGCGATGCACACCCTAAAGCAT
	proseqff444	CGCAGGGTCGCGATGCATTTCGAGCATGTG
	proseqff445	CGCAGGGTCGCGATGCATGTGCGCATGGTG
	proseqff446	CGCAGGGTCGCGATGCGCATGGTGGATCCC
	proseqff447	CGCAGGGTCGCGATGCATGGTGGATCCCAA
	proseqff448	CGCAGGGTCGCGATGCCGCTCAGATCCGGT
	proseqff449	CGCAGGGTCGCGATGCTCAGATCCGGTCCC
	proseqff450	CGCAGGGTCGCGATGCGCATGAATCAGTCT
	proseqff451	CGCAGGGTCGCGATGCATGAATCAGTCTCT
	proseqff452	CGCAGGGTCGCGATGCTCTACAACGTGCCT
	proseqff453	CGCAGGGTCGCGATGCCTGCAGTGGCCGAG
	proseqff454	CGCAGGGTCGCGATGCAGTGGCCGAGGAGA
	proseqff455	CGCAGGGTCGCGATGCCGAGGAGATTCAGG
	proseqff456	CGCAGGGTCGCGATGCTGCTTCAGAAAGAG
	proseqff457	CGCAGGGTCGCGATGCTTCAGAAAGAGCAA
	proseqff458	CGCAGGGTCGCGATGCAAAACTATTCAGAT
	proseqff459	CGCAGGGTCGCGATGCCAACATGATTAGTG
	proseqff460	CGCAGGGTCGCGATGCTCTCATGCCATCTT
	proseqff461	CGCAGGGTCGCGATGCCATCTTTGACCGAA
	proseqff462	CGCAGGGTCGCGATGCTCCTTCCCGTGAAT
	proseqff463	CGCAGGGTCGCGATGCCTGGACGATCTCCA
	proseqff464	CGCAGGGTCGCGATGCCGTGGCATTCTTTT
	proseqff465	CGCAGGGTCGCGATGCATTCTTTTGGGGCT
	proseqff466	CGCAGGGTCGCGATGCTGACTCTGTGCCAG
	proseqff467	CGCAGGGTCGCGATGCCAGCCAACACAGAA
	proseqff468	CGCAGGGTCGCGATGCCAACACAGAAAACG
	proseqff469	CGCAGGGTCGCGATGCCTGTTGATGCCCGC
	proseqff470	CGCAGGGTCGCGATGCCCGCCCTGCTGCCG
	proseqff471	CGCAGGGTCGCGATGCCCTGCTGCCGACCG
	proseqff472	CGCAGGGTCGCGATGCTGCCGACCGAGGAC
	proseqff473	CGCAGGGTCGCGATGCCGACCGAGGACTGA
	proseqff474	CGCAGGGTCGCGATGCAGAATTCCGACATG
	proseqff475	CGCAGGGTCGCGATGCAGAAGATGTGGGTT
	proseqff476	CGCAGGGTCGCGATGCAATCATTGGACTCA
	proseqff477	CGCAGGGTCGCGATGCGGTGTTGTCATAGC
	proseqff478	CGCAGGGTCGCGATGCGACAGTGATCGTCA
	proseqff479	CGCAGGGTCGCGATGCTGAAGAAGAAACAG
	proseqff480	CGCAGGGTCGCGATGCCGCTGTCACCCCAG
	proseqff481	CGCAGGGTCGCGATGCTGTCACCCCAGAGG
	proseqff482	CGCAGGGTCGCGATGCGCCACCTGTCCAAG
	proseqff483	CGCAGGGTCGCGATGCCACCTGTCCAAGAT
	proseqff484	CGCAGGGTCGCGATGCAGCAGAACGGCTAC
	proseqff485	CGCAGGGTCGCGATGCAGAACGGCTACGAA
	proseqff486	CGCAGGGTCGCGATGCTACGAAAATCCAAC
	proseqff487	CGCAGGGTCGCGATGCAGATGCAGAACTAG
	proseqff488	CGCAGGGTCGCGATGCAGAACTAGACCCCC
	proseqff489	GCAGGGTCGCGATGCTGCTCCTGCTGGCCG
	proseqff490	GCAGGGTCGCGATGCTCCTGCTGGCCGCCT
	proseqff491	GCAGGGTCGCGATGCTGCTGGCCGCCTGGA
	proseqff492	GCAGGGTCGCGATGCTGGCCGCCTGGACGG
	proseqff493	GCAGGGTCGCGATGCTGGACGGCTCGGGCG
	proseqff494	GCAGGGTCGCGATGCTCGGGCGCTGGAGGT
	proseqff495	GCAGGGTCGCGATGCTGGAGGTACCCACTG
	proseqff496	GCAGGGTCGCGATGCTGATGGTAATGCTGG
	proseqff497	GCAGGGTCGCGATGCTGGCCTGCTGGCTGA
	proseqff498	GCAGGGTCGCGATGCTGCTGGCTGAACCCC
	proseqff499	GCAGGGTCGCGATGCTGGCTGAACCCCAGA
	proseqff500	GCAGGGTCGCGATGCTGAACCCCAGATTGC
	proseqff501	GCAGGGTCGCGATGCTGTGGCAGACTGAAC
	proseqff502	GCAGGGTCGCGATGCTGAACATGCACATGA
	proseqff503	GCAGGGTCGCGATGCTGCATTGATACCAAG
	proseqff504	GCAGGGTCGCGATGCTGCAGTATTGCCAAG
	proseqff505	GCAGGGTCGCGATGCTACCCTGAACTGCAG
	proseqff506	GCAGGGTCGCGATGCTGAACTGCAGATCAC
	proseqff507	GCAGGGTCGCGATGCTGCAGATCACCAATG
	proseqff508	GCAGGGTCGCGATGCTGGTGCAAGCGGGGC
	proseqff509	GCAGGGTCGCGATGCTTTGTGATTCCCTAC
	proseqff510	GCAGGGTCGCGATGCTACCGCTGCTTAGTT
	proseqff511	GCAGGGTCGCGATGCTGCTTAGTTGGTGAG
	proseqff512	GCAGGGTCGCGATGCTTAGTTGGTGAGTTT
	proseqff513	GCAGGGTCGCGATGCTTCTCGTTCCTGACA
	proseqff514	GCAGGGTCGCGATGCTCGTTCCTGACAAGT
	proseqff515	GCAGGGTCGCGATGCTGACAAGTGCAAATT
	proseqff516	GCAGGGTCGCGATGCTTACACCAGGAGAGG
	proseqff517	GCAGGGTCGCGATGCTCATCTTCACTGGCA
	proseqff518	GCAGGGTCGCGATGCTTCACTGGCACACCG
	proseqff519	GCAGGGTCGCGATGCTGGCACACCGTCGCC
	proseqff520	GCAGGGTCGCGATGCTTGCATGACTACGGC
	proseqff521	GCAGGGTCGCGATGCTACGGCATGTTGCTG
	proseqff522	GCAGGGTCGCGATGCTGCCCTGCGGAATTG
	proseqff523	GCAGGGTCGCGATGCTGCGGAATTGACAAG
	proseqff524	GCAGGGTCGCGATGCTGGCTGAAGAAAGTG
	proseqff525	GCAGGGTCGCGATGCTGAAGAAAGTGACAA
	proseqff526	GCAGGGTCGCGATGCTGCTGATGCGGAGGA
	proseqff527	GCAGGGTCGCGATGCTGATGCGGAGGAGGA
	proseqff528	GCAGGGTCGCGATGCTCGGATGTCTGGTGG
	proseqff529	GCAGGGTCGCGATGCTGGTGGGGCGGAGCA
	proseqff530	GCAGGGTCGCGATGCTATGCAGATGGGAGT
	proseqff531	GCAGGGTCGCGATGCTGAGGTGGAAGAAGA
	proseqff532	GCAGGGTCGCGATGCTGAGGAACCCTACGA
	proseqff533	GCAGGGTCGCGATGCTACGAAGAAGCCACA
	proseqff534	GCAGGGTCGCGATGCTGTGGAAGAGGTGGT
	proseqff535	GCAGGGTCGCGATGCTCTGAACAAGCCGAG
	proseqff536	GCAGGGTCGCGATGCTGAACAAGCCGAGAC
	proseqff537	GCAGGGTCGCGATGCTCCCGCTGGTACTTT
	proseqff538	GCAGGGTCGCGATGCTGGTACTTTGATGTG
	proseqff539	GCAGGGTCGCGATGCTTTGATGTGACTGAA
	proseqff540	GCAGGGTCGCGATGCTGAAGGGAAGTGTGC
	proseqff541	GCAGGGTCGCGATGCTTTTACGGCGGATGT
	proseqff542	GCAGGGTCGCGATGCTTTGACACAGAAGAG
	proseqff543	GCAGGGTCGCGATGCTGCATGGCCGTGTGT
	proseqff544	GCAGGGTCGCGATGCTCAAGACTACCCAGG
	proseqff545	GCAGGGTCGCGATGCTACCCAGGAACCTCT
	proseqff546	GCAGGGTCGCGATGCTCTTGCCCGAGATCC
	proseqff547	GCAGGGTCGCGATGCTTGCCCGAGATCCTG
	proseqff548	GCAGGGTCGCGATGCTGTTAAACTTCCTAC
	proseqff549	GCAGGGTCGCGATGCTTCCTACAACAGCAG
	proseqff550	GCAGGGTCGCGATGCTACAACAGCAGCCAG
	proseqff551	GCAGGGTCGCGATGCTGATGCCGTTGACAA
	proseqff552	GCAGGGTCGCGATGCTCGAGACACCTGGGG
	proseqff553	GCAGGGTCGCGATGCTGGGGATGAGAATGA
	proseqff554	GCAGGGTCGCGATGCTTGAGGCCAAGCACC
	proseqff555	GCAGGGTCGCGATGCTTGCCTAAAGCTGAT
	proseqff556	GCAGGGTCGCGATGCTAAAGCTGATAAGAA
	proseqff557	GCAGGGTCGCGATGCTGATAAGAAGGCAGT
	proseqff558	GCAGGGTCGCGATGCTTTGGAACAGGAAGC
	proseqff559	GCAGGGTCGCGATGCTGGTGGAGACACACA
	proseqff560	GCAGGGTCGCGATGCTCAATGACCGCCGCC
	proseqff561	GCAGGGTCGCGATGCTGGCCCTGGAGAACT
	proseqff562	GCAGGGTCGCGATGCTGGAGAACTACATCA
	proseqff563	GCAGGGTCGCGATGCTACATCACCGCTCTG
	proseqff564	GCAGGGTCGCGATGCTCTGCAGGCTGTTCC
	proseqff565	GCAGGGTCGCGATGCTGCAGGCTGTTCCTC
	proseqff566	GCAGGGTCGCGATGCTGTTCCTCCTCGGCC
	proseqff567	GCAGGGTCGCGATGCTCCTCGGCCTCGTCA
	proseqff568	GCAGGGTCGCGATGCTCGGCCTCGTCACGT
	proseqff569	GCAGGGTCGCGATGCTCGTCACGTGTTCAA
	proseqff570	GCAGGGTCGCGATGCTAAAGAAGTATGTCC
	proseqff571	GCAGGGTCGCGATGCTAAAGCATTTCGAGC
	proseqff572	GCAGGGTCGCGATGCTCAGATCCGGTCCCA
	proseqff573	GCAGGGTCGCGATGCTCCGTGTGATTTATG
	proseqff574	GCAGGGTCGCGATGCTCTCTCCCTGCTCTA
	proseqff575	GCAGGGTCGCGATGCTCTCCCTGCTCTACA
	proseqff576	GCAGGGTCGCGATGCTCCCTGCTCTACAAC
	proseqff577	GCAGGGTCGCGATGCTGCTCTACAACGTGC
	proseqff578	GCAGGGTCGCGATGCTCTACAACGTGCCTG
	proseqff579	GCAGGGTCGCGATGCTACAACGTGCCTGCA
	proseqff580	GCAGGGTCGCGATGCTGCAGTGGCCGAGGA
	proseqff581	GCAGGGTCGCGATGCTGCTTCAGAAAGAGC
	proseqff582	GCAGGGTCGCGATGCTTCAGAAAGAGCAAA
	proseqff583	GCAGGGTCGCGATGCTATTCAGATGACGTC
	proseqff584	GCAGGGTCGCGATGCTTGGCCAACATGATT
	proseqff585	GCAGGGTCGCGATGCTCTCATGCCATCTTT
	proseqff586	GCAGGGTCGCGATGCTCATGCCATCTTTGA
	proseqff587	GCAGGGTCGCGATGCTTTGACCGAAACGAA
	proseqff588	GCAGGGTCGCGATGCTCCTTCCCGTGAATG
	proseqff589	GCAGGGTCGCGATGCTTCCCGTGAATGGAG
	proseqff590	GCAGGGTCGCGATGCTGGACGATCTCCAGC
	proseqff591	GCAGGGTCGCGATGCTCCAGCCGTGGCATT
	proseqff592	GCAGGGTCGCGATGCTTTTGGGGCTGACTC
	proseqff593	GCAGGGTCGCGATGCTGACTCTGTGCCAGC
	proseqff594	GCAGGGTCGCGATGCTCTGTGCCAGCCAAC
	proseqff595	GCAGGGTCGCGATGCTGTGCCAGCCAACAC
	proseqff596	GCAGGGTCGCGATGCTGTTGATGCCCGCCC
	proseqff597	GCAGGGTCGCGATGCTGCTGCCGACCGAGG
	proseqff598	GCAGGGTCGCGATGCTGCCGACCGAGGACT
	proseqff599	GCAGGGTCGCGATGCTGACCACTCGACCAG
	proseqff600	GCAGGGTCGCGATGCTCGACCAGGTTCTGG
	proseqff601	GCAGGGTCGCGATGCTGGGTTGACAAATAT
	proseqff602	GCAGGGTCGCGATGCTCTGAAGTGAAGATG
	proseqff603	GCAGGGTCGCGATGCTGAAGTGAAGATGGA
	proseqff604	GCAGGGTCGCGATGCTCAGGATATGAAGTT
	proseqff605	GCAGGGTCGCGATGCTTTGCAGAAGATGTG
	proseqff606	GCAGGGTCGCGATGCTCATGGTGGGCGGTG
	proseqff607	GCAGGGTCGCGATGCTTGGTGATGCTGAAG
	proseqff608	GCAGGGTCGCGATGCTGAAGAAGAAACAGT
	proseqff609	GCAGGGTCGCGATGCTGTCACCCCAGAGGA
	proseqff610	GCAGGGTCGCGATGCTGTCCAAGATGCAGC
	proseqff611	GCAGGGTCGCGATGCTACGAAAATCCAACC
	proseqff612	GCAGGGTCGCGATGCTACAAGTTCTTTGAG
	proseqff613	GCAGGGTCGCGATGCTTTGAGCAGATGCAG
	proseqff614	GCAGGGTCGCGATGCTAGACCCCCGCCACA
	proseqff616	CAGGGTCGCGATGCTGCTCCTGCTGGCCGC
	proseqff617	CAGGGTCGCGATGCTGCTGGCCGCCTGGAC
	proseqff618	CAGGGTCGCGATGCTGGCCGCCTGGACGGC
	proseqff619	CAGGGTCGCGATGCTGGACGGCTCGGGCGC
	proseqff620	CAGGGTCGCGATGCTGGAGGTACCCACTGA
	proseqff621	CAGGGTCGCGATGCTGATGGTAATGCTGGC
	proseqff622	CAGGGTCGCGATGCTGGTAATGCTGGCCTG
	proseqff623	CAGGGTCGCGATGCTGCTGGCCTGCTGGCT
	proseqff624	CAGGGTCGCGATGCTGGCCTGCTGGCTGAA
	proseqff625	CAGGGTCGCGATGCTGCTGGCTGAACCCCA
	proseqff626	CAGGGTCGCGATGCTGGCTGAACCCCAGAT
	proseqff627	CAGGGTCGCGATGCTGAACCCCAGATTGCC
	proseqff628	CAGGGTCGCGATGCTGCCATGTTCTGTGGC
	proseqff629	CAGGGTCGCGATGCTGTTCTGTGGCAGACT
	proseqff630	CAGGGTCGCGATGCTGTGGCAGACTGAACA
	proseqff631	CAGGGTCGCGATGCTGGCAGACTGAACATG
	proseqff632	CAGGGTCGCGATGCTGAACATGCACATGAA
	proseqff633	CAGGGTCGCGATGCTGCACATGAATGTCCA
	proseqff634	CAGGGTCGCGATGCTGAATGTCCAGAATGG
	proseqff635	CAGGGTCGCGATGCTGTCCAGAATGGGAAG
	proseqff636	CAGGGTCGCGATGCTGGGAAGTGGGATTCA
	proseqff637	CAGGGTCGCGATGCTGGGATTCAGATCCAT
	proseqff638	CAGGGTCGCGATGCTGCATTGATACCAAGG
	proseqff639	CAGGGTCGCGATGCTGATACCAAGGAAGGC
	proseqff640	CAGGGTCGCGATGCTGCAGTATTGCCAAGA
	proseqff641	CAGGGTCGCGATGCTGCCAAGAAGTCTACC
	proseqff642	CAGGGTCGCGATGCTGAACTGCAGATCACC
	proseqff643	CAGGGTCGCGATGCTGCAGATCACCAATGT
	proseqff644	CAGGGTCGCGATGCTGTGGTAGAAGCCAAC
	proseqff645	CAGGGTCGCGATGCTGGTAGAAGCCAACCA
	proseqff646	CAGGGTCGCGATGCTGACCATCCAGAACTG
	proseqff647	CAGGGTCGCGATGCTGGTGCAAGCGGGGCC
	proseqff648	CAGGGTCGCGATGCTGCAAGCGGGGCCGCA
	proseqff649	CAGGGTCGCGATGCTGCAAGACCCATCCCC
	proseqff650	CAGGGTCGCGATGCTGTGATTCCCTACCGC
	proseqff651	CAGGGTCGCGATGCTGATTCCCTACCGCTG
	proseqff652	CAGGGTCGCGATGCTGCTTAGTTGGTGAGT
	proseqff653	CAGGGTCGCGATGCTGGTGAGTTTGTAAGT
	proseqff654	CAGGGTCGCGATGCTGAGTTTGTAAGTGAT
	proseqff655	CAGGGTCGCGATGCTGTAAGTGATGCCCTT
	proseqff656	CAGGGTCGCGATGCTGATGCCCTTCTCGTT
	proseqff657	CAGGGTCGCGATGCTGCCCTTCTCGTTCCT
	proseqff658	CAGGGTCGCGATGCTGACAAGTGCAAATTC
	proseqff659	CAGGGTCGCGATGCTGCAAATTCTTACACC
	proseqff660	CAGGGTCGCGATGCTGGATGTTTGCGAAAC
	proseqff661	CAGGGTCGCGATGCTGTTTGCGAAACTCAT
	proseqff662	CAGGGTCGCGATGCTGCGAAACTCATCTTC
	proseqff663	CAGGGTCGCGATGCTGGCACACCGTCGCCA
	proseqff664	CAGGGTCGCGATGCTGCAGTGAGAAGAGTA
	proseqff665	CAGGGTCGCGATGCTGAGAAGAGTACCAAC
	proseqff666	CAGGGTCGCGATGCTGCATGACTACGGCAT
	proseqff667	CAGGGTCGCGATGCTGACTACGGCATGTTG
	proseqff668	CAGGGTCGCGATGCTGTTGCTGCCCTGCGG
	proseqff669	CAGGGTCGCGATGCTGCTGCCCTGCGGAAT
	proseqff670	CAGGGTCGCGATGCTGCCCTGCGGAATTGA
	proseqff671	CAGGGTCGCGATGCTGCGGAATTGACAAGT
	proseqff672	CAGGGTCGCGATGCTGACAAGTTCCGAGGG
	proseqff673	CAGGGTCGCGATGCTGTGTGTTGCCCACTG
	proseqff674	CAGGGTCGCGATGCTGTGTTGCCCACTGGC
	proseqff675	CAGGGTCGCGATGCTGTTGCCCACTGGCTG
	proseqff676	CAGGGTCGCGATGCTGCCCACTGGCTGAAG
	proseqff677	CAGGGTCGCGATGCTGGCTGAAGAAAGTGA
	proseqff678	CAGGGTCGCGATGCTGAAGAAAGTGACAAT
	proseqff679	CAGGGTCGCGATGCTGACAATGTGGATTCT
	proseqff680	CAGGGTCGCGATGCTGTGGATTCTGCTGAT
	proseqff681	CAGGGTCGCGATGCTGGATTCTGCTGATGC
	proseqff682	CAGGGTCGCGATGCTGCTGATGCGGAGGAG
	proseqff683	CAGGGTCGCGATGCTGATGCGGAGGAGGAT
	proseqff684	CAGGGTCGCGATGCTGCGGAGGAGGATGAC
	proseqff685	CAGGGTCGCGATGCTGACTCGGATGTCTGG
	proseqff686	CAGGGTCGCGATGCTGTCTGGTGGGGCGGA
	proseqff687	CAGGGTCGCGATGCTGGTGGGGCGGAGCAG
	proseqff688	CAGGGTCGCGATGCTGGGGCGGAGCAGACA
	proseqff689	CAGGGTCGCGATGCTGCAGATGGGAGTGAA
	proseqff690	CAGGGTCGCGATGCTGGGAGTGAAGACAAA
	proseqff691	CAGGGTCGCGATGCTGAAGACAAAGTAGTA
	proseqff692	CAGGGTCGCGATGCTGGCTGAGGTGGAAGA
	proseqff693	CAGGGTCGCGATGCTGAGGTGGAAGAAGAA
	proseqff694	CAGGGTCGCGATGCTGGAAGAAGAAGAAGC
	proseqff695	CAGGGTCGCGATGCTGATGACGAGGACGAT
	proseqff696	CAGGGTCGCGATGCTGACGAGGACGATGAG
	proseqff697	CAGGGTCGCGATGCTGAGGATGGTGATGAG
	proseqff698	CAGGGTCGCGATGCTGGTGATGAGGTAGAG
	proseqff699	CAGGGTCGCGATGCTGATGAGGTAGAGGAA
	proseqff700	CAGGGTCGCGATGCTGAGGTAGAGGAAGAG
	proseqff701	CAGGGTCGCGATGCTGAGGAACCCTACGAA
	proseqff702	CAGGGTCGCGATGCTGCCACCACCACCACC
	proseqff703	CAGGGTCGCGATGCTGTGGAAGAGGTGGTT
	proseqff704	CAGGGTCGCGATGCTGGAAGAGGTGGTTCG
	proseqff705	CAGGGTCGCGATGCTGGTTCGAGAGGTGTG
	proseqff706	CAGGGTCGCGATGCTGTGCTCTGAACAAGC
	proseqff707	CAGGGTCGCGATGCTGCTCTGAACAAGCCG
	proseqff708	CAGGGTCGCGATGCTGAACAAGCCGAGACG
	proseqff709	CAGGGTCGCGATGCTGCCGAGCAATGATCT
	proseqff710	CAGGGTCGCGATGCTGATCTCCCGCTGGTA
	proseqff711	CAGGGTCGCGATGCTGGTACTTTGATGTGA
	proseqff712	CAGGGTCGCGATGCTGATGTGACTGAAGGG
	proseqff713	CAGGGTCGCGATGCTGTGACTGAAGGGAAG
	proseqff714	CAGGGTCGCGATGCTGACTGAAGGGAAGTG
	proseqff715	CAGGGTCGCGATGCTGAAGGGAAGTGTGCC
	proseqff716	CAGGGTCGCGATGCTGTGCCCCATTCTTTT
	proseqff717	CAGGGTCGCGATGCTGCCCCATTCTTTTAC
	proseqff718	CAGGGTCGCGATGCTGTGGCGGCAACCGGA
	proseqff719	CAGGGTCGCGATGCTGGCGGCAACCGGAAC
	proseqff720	CAGGGTCGCGATGCTGACACAGAAGAGTAC
	proseqff721	CAGGGTCGCGATGCTGCATGGCCGTGTGTG
	proseqff722	CAGGGTCGCGATGCTGGCCGTGTGTGGCAG
	proseqff723	CAGGGTCGCGATGCTGTGTGGCAGCGCCAT
	proseqff724	CAGGGTCGCGATGCTGTGGCAGCGCCATGT
	proseqff725	CAGGGTCGCGATGCTGGCAGCGCCATGTCC
	proseqff726	CAGGGTCGCGATGCTGTCCCAAAGTTTACT
	proseqff727	CAGGGTCGCGATGCTGCCCGAGATCCTGTT
	proseqff728	CAGGGTCGCGATGCTGTTAAACTTCCTACA
	proseqff729	CAGGGTCGCGATGCTGATGCCGTTGACAAG
	proseqff730	CAGGGTCGCGATGCTGCCGTTGACAAGTAT
	proseqff731	CAGGGTCGCGATGCTGACAAGTATCTCGAG
	proseqff732	CAGGGTCGCGATGCTGGGGATGAGAATGAA
	proseqff733	CAGGGTCGCGATGCTGAGAATGAACATGCC
	proseqff734	CAGGGTCGCGATGCTGAACATGCCCATTTC
	proseqff735	CAGGGTCGCGATGCTGCCCATTTCCAGAAA
	proseqff736	CAGGGTCGCGATGCTGAGGCCAAGCACCGA
	proseqff737	CAGGGTCGCGATGCTGTCCCAGGTCATGAG
	proseqff738	CAGGGTCGCGATGCTGAGAGAATGGGAAGA
	proseqff739	CAGGGTCGCGATGCTGGGAAGAGGCAGAAC
	proseqff740	CAGGGTCGCGATGCTGCCTAAAGCTGATAA
	proseqff741	CAGGGTCGCGATGCTGATAAGAAGGCAGTT
	proseqff742	CAGGGTCGCGATGCTGGAATCTTTGGAACA
	proseqff743	CAGGGTCGCGATGCTGGAACAGGAAGCAGC
	proseqff744	CAGGGTCGCGATGCTGGTGGAGACACACAT
	proseqff745	CAGGGTCGCGATGCTGGAGACACACATGGC
	proseqff746	CAGGGTCGCGATGCTGGCCAGAGTGGAAGC
	proseqff747	CAGGGTCGCGATGCTGGAAGCCATGCTCAA
	proseqff748	CAGGGTCGCGATGCTGCTCAATGACCGCCG
	proseqff749	CAGGGTCGCGATGCTGACCGCCGCCGCCTG
	proseqff750	CAGGGTCGCGATGCTGGCCCTGGAGAACTA
	proseqff751	CAGGGTCGCGATGCTGGAGAACTACATCAC
	proseqff752	CAGGGTCGCGATGCTGCAGGCTGTTCCTCC
	proseqff753	CAGGGTCGCGATGCTGTTCCTCCTCGGCCT
	proseqff754	CAGGGTCGCGATGCTGTTCAATATGCTAAA
	proseqff755	CAGGGTCGCGATGCTGCTAAAGAAGTATGT
	proseqff756	CAGGGTCGCGATGCTGTCCGCGCAGAACAG
	proseqff757	CAGGGTCGCGATGCTGTGCGCATGGTGGAT
	proseqff758	CAGGGTCGCGATGCTGCGCATGGTGGATCC
	proseqff759	CAGGGTCGCGATGCTGGTGGATCCCAAGAA
	proseqff760	CAGGGTCGCGATGCTGGATCCCAAGAAAGC
	proseqff761	CAGGGTCGCGATGCTGACACACCTCCGTGT
	proseqff762	CAGGGTCGCGATGCTGTGATTTATGAGCGC
	proseqff763	CAGGGTCGCGATGCTGATTTATGAGCGCAT
	proseqff764	CAGGGTCGCGATGCTGAGCGCATGAATCAG
	proseqff765	CAGGGTCGCGATGCTGAATCAGTCTCTCTC
	proseqff766	CAGGGTCGCGATGCTGCTCTACAACGTGCC
	proseqff767	CAGGGTCGCGATGCTGCCTGCAGTGGCCGA
	proseqff768	CAGGGTCGCGATGCTGCAGTGGCCGAGGAG
	proseqff769	CAGGGTCGCGATGCTGGCCGAGGAGATTCA
	proseqff770	CAGGGTCGCGATGCTGAAGTTGATGAGCTG
	proseqff771	CAGGGTCGCGATGCTGATGAGCTGCTTCAG
	proseqff772	CAGGGTCGCGATGCTGAGCTGCTTCAGAAA
	proseqff773	CAGGGTCGCGATGCTGCTTCAGAAAGAGCA
	proseqff774	CAGGGTCGCGATGCTGACGTCTTGGCCAAC
	proseqff775	CAGGGTCGCGATGCTGGCCAACATGATTAG
	proseqff776	CAGGGTCGCGATGCTGATTAGTGAACCAAG
	proseqff777	CAGGGTCGCGATGCTGAACCAAGGATCAGT
	proseqff778	CAGGGTCGCGATGCTGCTCTCATGCCATCT
	proseqff779	CAGGGTCGCGATGCTGCCATCTTTGACCGA
	proseqff780	CAGGGTCGCGATGCTGACCGAAACGAAAAC
	proseqff781	CAGGGTCGCGATGCTGGAGCTCCTTCCCGT
	proseqff782	CAGGGTCGCGATGCTGAATGGAGAGTTCAG
	proseqff783	CAGGGTCGCGATGCTGGAGAGTTCAGCCTG
	proseqff784	CAGGGTCGCGATGCTGGACGATCTCCAGCC
	proseqff785	CAGGGTCGCGATGCTGGCATTCTTTTGGGG
	proseqff786	CAGGGTCGCGATGCTGGGGCTGACTCTGTG
	proseqff787	CAGGGTCGCGATGCTGACTCTGTGCCAGCC
	proseqff788	CAGGGTCGCGATGCTGTGCCAGCCAACACA
	proseqff789	CAGGGTCGCGATGCTGCCAGCCAACACAGA
	proseqff790	CAGGGTCGCGATGCTGAGCCTGTTGATGCC
	proseqff791	CAGGGTCGCGATGCTGTTGATGCCCGCCCT
	proseqff792	CAGGGTCGCGATGCTGATGCCCGCCCTGCT
	proseqff793	CAGGGTCGCGATGCTGCCCGCCCTGCTGCC
	proseqff794	CAGGGTCGCGATGCTGCTGCCGACCGAGGA
	proseqff795	CAGGGTCGCGATGCTGCCGACCGAGGACTG
	proseqff796	CAGGGTCGCGATGCTGACCACTCGACCAGG
	proseqff797	CAGGGTCGCGATGCTGGGTTGACAAATATC
	proseqff798	CAGGGTCGCGATGCTGACAAATATCAAGAC
	proseqff799	CAGGGTCGCGATGCTGAAGTGAAGATGGAT
	proseqff800	CAGGGTCGCGATGCTGAAGATGGATGCAGA
	proseqff801	CAGGGTCGCGATGCTGGATGCAGAATTCCG
	proseqff802	CAGGGTCGCGATGCTGCAGAATTCCGACAT
	proseqff803	CAGGGTCGCGATGCTGACTCAGGATATGAA
	proseqff804	CAGGGTCGCGATGCTGAAGTTCATCATCAA
	proseqff805	CAGGGTCGCGATGCTGGTGTTCTTTGCAGA
	proseqff806	CAGGGTCGCGATGCTGTTCTTTGCAGAAGA
	proseqff807	CAGGGTCGCGATGCTGCAGAAGATGTGGGT
	proseqff808	CAGGGTCGCGATGCTGTGGGTTCAAACAAA
	proseqff809	CAGGGTCGCGATGCTGGGTTCAAACAAAGG
	proseqff810	CAGGGTCGCGATGCTGCAATCATTGGACTC
	proseqff811	CAGGGTCGCGATGCTGGACTCATGGTGGGC
	proseqff812	CAGGGTCGCGATGCTGGTGGGCGGTGTTGT
	proseqff813	CAGGGTCGCGATGCTGGGCGGTGTTGTCAT
	proseqff814	CAGGGTCGCGATGCTGTTGTCATAGCGACA
	proseqff815	CAGGGTCGCGATGCTGTCATAGCGACAGTG
	proseqff816	CAGGGTCGCGATGCTGATCGTCATCACCTT
	proseqff817	CAGGGTCGCGATGCTGGTGATGCTGAAGAA
	proseqff818	CAGGGTCGCGATGCTGATGCTGAAGAAGAA
	proseqff819	CAGGGTCGCGATGCTGCTGAAGAAGAAACA
	proseqff820	CAGGGTCGCGATGCTGAAGAAGAAACAGTA
	proseqff821	CAGGGTCGCGATGCTGGTGTGGTGGAGGTT
	proseqff822	CAGGGTCGCGATGCTGTGGTGGAGGTTGAC
	proseqff823	CAGGGTCGCGATGCTGGTGGAGGTTGACGC
	proseqff824	CAGGGTCGCGATGCTGGAGGTTGACGCCGC
	proseqff825	CAGGGTCGCGATGCTGACGCCGCTGTCACC
	proseqff826	CAGGGTCGCGATGCTGTCACCCCAGAGGAG
	proseqff827	CAGGGTCGCGATGCTGTCCAAGATGCAGCA
	proseqff828	CAGGGTCGCGATGCTGCAGCAGAACGGCTA
	proseqff829	CAGGGTCGCGATGCTGAGCAGATGCAGAAC
	proseqff830	CAGGGTCGCGATGCTGCAGAACTAGACCCC
	proseqff832	AGGGTCGCGATGCTGCTCCTGCTGGCCGCC
	proseqff833	AGGGTCGCGATGCTGCTGGCCGCCTGGACG
	proseqff834	AGGGTCGCGATGCTGCCGCCTGGACGGCTC
	proseqff835	AGGGTCGCGATGCTGCCTGGACGGCTCGGG
	proseqff836	AGGGTCGCGATGCTGCTCGGGCGCTGGAGG
	proseqff837	AGGGTCGCGATGCTGCGCTGGAGGTACCCA
	proseqff838	AGGGTCGCGATGCTGCTGGAGGTACCCACT
	proseqff839	AGGGTCGCGATGCTGCTGGCCTGCTGGCTG
	proseqff840	AGGGTCGCGATGCTGCCTGCTGGCTGAACC
	proseqff841	AGGGTCGCGATGCTGCTGGCTGAACCCCAG
	proseqff842	AGGGTCGCGATGCTGCTGAACCCCAGATTG
	proseqff843	AGGGTCGCGATGCTGCCATGTTCTGTGGCA
	proseqff844	AGGGTCGCGATGCTGCAGACTGAACATGCA
	proseqff845	AGGGTCGCGATGCTGCACATGAATGTCCAG
	proseqff846	AGGGTCGCGATGCTGCATTGATACCAAGGA
	proseqff847	AGGGTCGCGATGCTGCATCCTGCAGTATTG
	proseqff848	AGGGTCGCGATGCTGCAGTATTGCCAAGAA
	proseqff849	AGGGTCGCGATGCTGCCAAGAAGTCTACCC
	proseqff850	AGGGTCGCGATGCTGCAGATCACCAATGTG
	proseqff851	AGGGTCGCGATGCTGCCAACCAACCAGTGA
	proseqff852	AGGGTCGCGATGCTGCAAGCGGGGCCGCAA
	proseqff853	AGGGTCGCGATGCTGCGGGGCCGCAAGCAG
	proseqff854	AGGGTCGCGATGCTGCCGCAAGCAGTGCAA
	proseqff855	AGGGTCGCGATGCTGCAAGCAGTGCAAGAC
	proseqff856	AGGGTCGCGATGCTGCAGTGCAAGACCCAT
	proseqff857	AGGGTCGCGATGCTGCAAGACCCATCCCCA
	proseqff858	AGGGTCGCGATGCTGCTGCTTAGTTGGTGA
	proseqff859	AGGGTCGCGATGCTGCTTAGTTGGTGAGTT
	proseqff860	AGGGTCGCGATGCTGCCCTTCTCGTTCCTG
	proseqff861	AGGGTCGCGATGCTGCAAATTCTTACACCA
	proseqff862	AGGGTCGCGATGCTGCGAAACTCATCTTCA
	proseqff863	AGGGTCGCGATGCTGCACACCGTCGCCAAA
	proseqff864	AGGGTCGCGATGCTGCCAAAGAGACATGCA
	proseqff865	AGGGTCGCGATGCTGCAGTGAGAAGAGTAC
	proseqff866	AGGGTCGCGATGCTGCATGACTACGGCATG
	proseqff867	AGGGTCGCGATGCTGCATGTTGCTGCCCTG
	proseqff868	AGGGTCGCGATGCTGCTGCCCTGCGGAATT
	proseqff869	AGGGTCGCGATGCTGCCCTGCGGAATTGAC
	proseqff870	AGGGTCGCGATGCTGCGGAATTGACAAGTT
	proseqff871	AGGGTCGCGATGCTGCCCACTGGCTGAAGA
	proseqff872	AGGGTCGCGATGCTGCTGAAGAAAGTGACA
	proseqff873	AGGGTCGCGATGCTGCTGATGCGGAGGAGG
	proseqff874	AGGGTCGCGATGCTGCGGAGGAGGATGACT
	proseqff875	AGGGTCGCGATGCTGCGGAGCAGACACAGA
	proseqff876	AGGGTCGCGATGCTGCAGACACAGACTATG
	proseqff877	AGGGTCGCGATGCTGCAGATGGGAGTGAAG
	proseqff878	AGGGTCGCGATGCTGCAGAGGAGGAAGAAG
	proseqff879	AGGGTCGCGATGCTGCTGAGGTGGAAGAAG
	proseqff880	AGGGTCGCGATGCTGCCGATGATGACGAGG
	proseqff881	AGGGTCGCGATGCTGCTGAGGAACCCTACG
	proseqff882	AGGGTCGCGATGCTGCCACAGAGAGAACCA
	proseqff883	AGGGTCGCGATGCTGCATTGCCACCACCAC
	proseqff884	AGGGTCGCGATGCTGCCACCACCACCACCA
	proseqff885	AGGGTCGCGATGCTGCTCTGAACAAGCCGA
	proseqff886	AGGGTCGCGATGCTGCCGAGACGGGGCCGT
	proseqff887	AGGGTCGCGATGCTGCCGTGCCGAGCAATG
	proseqff888	AGGGTCGCGATGCTGCCGAGCAATGATCTC
	proseqff889	AGGGTCGCGATGCTGCAATGATCTCCCGCT
	proseqff890	AGGGTCGCGATGCTGCTGGTACTTTGATGT
	proseqff891	AGGGTCGCGATGCTGCCCCATTCTTTTACG
	proseqff892	AGGGTCGCGATGCTGCGGATGTGGCGGCAA
	proseqff893	AGGGTCGCGATGCTGCGGCAACCGGAACAA
	proseqff894	AGGGTCGCGATGCTGCAACCGGAACAACTT
	proseqff895	AGGGTCGCGATGCTGCATGGCCGTGTGTGG
	proseqff896	AGGGTCGCGATGCTGCCGTGTGTGGCAGCG
	proseqff897	AGGGTCGCGATGCTGCAGCGCCATGTCCCA
	proseqff898	AGGGTCGCGATGCTGCGCCATGTCCCAAAG
	proseqff899	AGGGTCGCGATGCTGCCATGTCCCAAAGTT
	proseqff900	AGGGTCGCGATGCTGCCCGAGATCCTGTTA
	proseqff901	AGGGTCGCGATGCTGCAGCCAGTACCCCTG
	proseqff902	AGGGTCGCGATGCTGCCAGTACCCCTGATG
	proseqff903	AGGGTCGCGATGCTGCCGTTGACAAGTATC
	proseqff904	AGGGTCGCGATGCTGCCCATTTCCAGAAAG
	proseqff905	AGGGTCGCGATGCTGCCAAAGAGAGGCTTG
	proseqff906	AGGGTCGCGATGCTGCTTGAGGCCAAGCAC
	proseqff907	AGGGTCGCGATGCTGCCAAGCACCGAGAGA
	proseqff908	AGGGTCGCGATGCTGCACCGAGAGAGAATG
	proseqff909	AGGGTCGCGATGCTGCAGAACGTCAAGCAA
	proseqff910	AGGGTCGCGATGCTGCAAAGAACTTGCCTA
	proseqff911	AGGGTCGCGATGCTGCCTAAAGCTGATAAG
	proseqff912	AGGGTCGCGATGCTGCTGATAAGAAGGCAG
	proseqff913	AGGGTCGCGATGCTGCAGTTATCCAGCATT
	proseqff914	AGGGTCGCGATGCTGCATTTCCAGGAGAAA
	proseqff915	AGGGTCGCGATGCTGCAGCCAACGAGAGAC
	proseqff916	AGGGTCGCGATGCTGCCAACGAGAGACAGC
	proseqff917	AGGGTCGCGATGCTGCAGCTGGTGGAGACA
	proseqff918	AGGGTCGCGATGCTGCTGGTGGAGACACAC
	proseqff919	AGGGTCGCGATGCTGCCAGAGTGGAAGCCA
	proseqff920	AGGGTCGCGATGCTGCCATGCTCAATGACC
	proseqff921	AGGGTCGCGATGCTGCTCAATGACCGCCGC
	proseqff922	AGGGTCGCGATGCTGCCGCCGCCTGGCCCT
	proseqff923	AGGGTCGCGATGCTGCCGCCTGGCCCTGGA
	proseqff924	AGGGTCGCGATGCTGCCTGGCCCTGGAGAA
	proseqff925	AGGGTCGCGATGCTGCCCTGGAGAACTACA
	proseqff926	AGGGTCGCGATGCTGCTCTGCAGGCTGTTC
	proseqff927	AGGGTCGCGATGCTGCAGGCTGTTCCTCCT
	proseqff928	AGGGTCGCGATGCTGCTGTTCCTCCTCGGC
	proseqff929	AGGGTCGCGATGCTGCCTCGTCACGTGTTC
	proseqff930	AGGGTCGCGATGCTGCTAAAGAAGTATGTC
	proseqff931	AGGGTCGCGATGCTGCGCAGAACAGAAGGA
	proseqff932	AGGGTCGCGATGCTGCAGAACAGAAGGACA
	proseqff933	AGGGTCGCGATGCTGCACACCCTAAAGCAT
	proseqff934	AGGGTCGCGATGCTGCATTTCGAGCATGTG
	proseqff935	AGGGTCGCGATGCTGCATGTGCGCATGGTG
	proseqff936	AGGGTCGCGATGCTGCGCATGGTGGATCCC
	proseqff937	AGGGTCGCGATGCTGCATGGTGGATCCCAA
	proseqff938	AGGGTCGCGATGCTGCCGCTCAGATCCGGT
	proseqff939	AGGGTCGCGATGCTGCTCAGATCCGGTCCC
	proseqff940	AGGGTCGCGATGCTGCGCATGAATCAGTCT
	proseqff941	AGGGTCGCGATGCTGCATGAATCAGTCTCT
	proseqff942	AGGGTCGCGATGCTGCTCTACAACGTGCCT
	proseqff943	AGGGTCGCGATGCTGCCTGCAGTGGCCGAG
	proseqff944	AGGGTCGCGATGCTGCAGTGGCCGAGGAGA
	proseqff945	AGGGTCGCGATGCTGCCGAGGAGATTCAGG
	proseqff946	AGGGTCGCGATGCTGCTGCTTCAGAAAGAG
	proseqff947	AGGGTCGCGATGCTGCTTCAGAAAGAGCAA
	proseqff948	AGGGTCGCGATGCTGCAAAACTATTCAGAT
	proseqff949	AGGGTCGCGATGCTGCCAACATGATTAGTG
	proseqff950	AGGGTCGCGATGCTGCTCTCATGCCATCTT
	proseqff951	AGGGTCGCGATGCTGCCATCTTTGACCGAA
	proseqff952	AGGGTCGCGATGCTGCTCCTTCCCGTGAAT
	proseqff953	AGGGTCGCGATGCTGCCTGGACGATCTCCA
	proseqff954	AGGGTCGCGATGCTGCCGTGGCATTCTTTT
	proseqff955	AGGGTCGCGATGCTGCATTCTTTTGGGGCT
	proseqff956	AGGGTCGCGATGCTGCTGACTCTGTGCCAG
	proseqff957	AGGGTCGCGATGCTGCCAGCCAACACAGAA
	proseqff958	AGGGTCGCGATGCTGCCAACACAGAAAACG
	proseqff959	AGGGTCGCGATGCTGCCTGTTGATGCCCGC
	proseqff960	AGGGTCGCGATGCTGCCCGCCCTGCTGCCG
	proseqff961	AGGGTCGCGATGCTGCCCTGCTGCCGACCG
	proseqff962	AGGGTCGCGATGCTGCTGCCGACCGAGGAC
	proseqff963	AGGGTCGCGATGCTGCCGACCGAGGACTGA
	proseqff964	AGGGTCGCGATGCTGCAGAATTCCGACATG
	proseqff965	AGGGTCGCGATGCTGCAGAAGATGTGGGTT
	proseqff966	AGGGTCGCGATGCTGCAATCATTGGACTCA
	proseqff967	AGGGTCGCGATGCTGCGGTGTTGTCATAGC
	proseqff968	AGGGTCGCGATGCTGCGACAGTGATCGTCA
	proseqff969	AGGGTCGCGATGCTGCTGAAGAAGAAACAG
	proseqff970	AGGGTCGCGATGCTGCCGCTGTCACCCCAG
	proseqff971	AGGGTCGCGATGCTGCTGTCACCCCAGAGG
	proseqff972	AGGGTCGCGATGCTGCGCCACCTGTCCAAG
	proseqff973	AGGGTCGCGATGCTGCCACCTGTCCAAGAT
	proseqff974	AGGGTCGCGATGCTGCAGCAGAACGGCTAC
	proseqff975	AGGGTCGCGATGCTGCAGAACGGCTACGAA
	proseqff976	AGGGTCGCGATGCTGCTACGAAAATCCAAC
	proseqff977	AGGGTCGCGATGCTGCAGATGCAGAACTAG
	proseqff978	AGGGTCGCGATGCTGCAGAACTAGACCCCC
	proseqff980	GGGTCGCGATGCTGCCTGCTGGCCGCCTGG
	proseqff981	GGGTCGCGATGCTGCCGCCTGGACGGCTCG
	proseqff982	GGGTCGCGATGCTGCCTGGACGGCTCGGGC
	proseqff983	GGGTCGCGATGCTGCCCACTGATGGTAATG
	proseqff984	GGGTCGCGATGCTGCCACTGATGGTAATGC
	proseqff985	GGGTCGCGATGCTGCCTGCTGGCTGAACCC
	proseqff986	GGGTCGCGATGCTGCCCCAGATTGCCATGT
	proseqff987	GGGTCGCGATGCTGCCCAGATTGCCATGTT
	proseqff988	GGGTCGCGATGCTGCCAGATTGCCATGTTC
	proseqff989	GGGTCGCGATGCTGCCATGTTCTGTGGCAG
	proseqff990	GGGTCGCGATGCTGCCAGAATGGGAAGTGG
	proseqff991	GGGTCGCGATGCTGCCATCAGGGACCAAAA
	proseqff992	GGGTCGCGATGCTGCCAAAACCTGCATTGA
	proseqff993	GGGTCGCGATGCTGCCTGCATTGATACCAA
	proseqff994	GGGTCGCGATGCTGCCAAGGAAGGCATCCT
	proseqff995	GGGTCGCGATGCTGCCTGCAGTATTGCCAA
	proseqff996	GGGTCGCGATGCTGCCAAGAAGTCTACCCT
	proseqff997	GGGTCGCGATGCTGCCCTGAACTGCAGATC
	proseqff998	GGGTCGCGATGCTGCCTGAACTGCAGATCA
	proseqff999	GGGTCGCGATGCTGCCAATGTGGTAGAAGC
	proseqff1000	GGGTCGCGATGCTGCCAACCAACCAGTGAC
	proseqff1001	GGGTCGCGATGCTGCCAACCAGTGACCATC
	proseqff1002	GGGTCGCGATGCTGCCAGTGACCATCCAGA
	proseqff1003	GGGTCGCGATGCTGCCATCCAGAACTGGTG
	proseqff1004	GGGTCGCGATGCTGCCAGAACTGGTGCAAG
	proseqff1005	GGGTCGCGATGCTGCCGCAAGCAGTGCAAG
	proseqff1006	GGGTCGCGATGCTGCCCATCCCCACTTTGT
	proseqff1007	GGGTCGCGATGCTGCCATCCCCACTTTGTG
	proseqff1008	GGGTCGCGATGCTGCCCCACTTTGTGATTC
	proseqff1009	GGGTCGCGATGCTGCCCACTTTGTGATTCC
	proseqff1010	GGGTCGCGATGCTGCCACTTTGTGATTCCC
	proseqff1011	GGGTCGCGATGCTGCCCTACCGCTGCTTAG
	proseqff1012	GGGTCGCGATGCTGCCTACCGCTGCTTAGT
	proseqff1013	GGGTCGCGATGCTGCCGCTGCTTAGTTGGT
	proseqff1014	GGGTCGCGATGCTGCCCTTCTCGTTCCTGA
	proseqff1015	GGGTCGCGATGCTGCCTTCTCGTTCCTGAC
	proseqff1016	GGGTCGCGATGCTGCCTGACAAGTGCAAAT
	proseqff1017	GGGTCGCGATGCTGCCAGGAGAGGATGGAT
	proseqff1018	GGGTCGCGATGCTGCCGTCGCCAAAGAGAC
	proseqff1019	GGGTCGCGATGCTGCCAAAGAGACATGCAG
	proseqff1020	GGGTCGCGATGCTGCCAACTTGCATGACTA
	proseqff1021	GGGTCGCGATGCTGCCCTGCGGAATTGACA
	proseqff1022	GGGTCGCGATGCTGCCTGCGGAATTGACAA
	proseqff1023	GGGTCGCGATGCTGCCGAGGGGTAGAGTTT
	proseqff1024	GGGTCGCGATGCTGCCCACTGGCTGAAGAA
	proseqff1025	GGGTCGCGATGCTGCCACTGGCTGAAGAAA
	proseqff1026	GGGTCGCGATGCTGCCGATGATGACGAGGA
	proseqff1027	GGGTCGCGATGCTGCCCTACGAAGAAGCCA
	proseqff1028	GGGTCGCGATGCTGCCTACGAAGAAGCCAC
	proseqff1029	GGGTCGCGATGCTGCCACAGAGAGAACCAC
	proseqff1030	GGGTCGCGATGCTGCCACCAGCATTGCCAC
	proseqff1031	GGGTCGCGATGCTGCCAGCATTGCCACCAC
	proseqff1032	GGGTCGCGATGCTGCCACCACCACCACCAC
	proseqff1033	GGGTCGCGATGCTGCCACCACCACCACAGA
	proseqff1034	GGGTCGCGATGCTGCCACCACCACAGAGTC
	proseqff1035	GGGTCGCGATGCTGCCACCACAGAGTCTGT
	proseqff1036	GGGTCGCGATGCTGCCACAGAGTCTGTGGA
	proseqff1037	GGGTCGCGATGCTGCCGAGACGGGGCCGTG
	proseqff1038	GGGTCGCGATGCTGCCGTGCCGAGCAATGA
	proseqff1039	GGGTCGCGATGCTGCCGAGCAATGATCTCC
	proseqff1040	GGGTCGCGATGCTGCCCGCTGGTACTTTGA
	proseqff1041	GGGTCGCGATGCTGCCGCTGGTACTTTGAT
	proseqff1042	GGGTCGCGATGCTGCCCCATTCTTTTACGG
	proseqff1043	GGGTCGCGATGCTGCCCATTCTTTTACGGC
	proseqff1044	GGGTCGCGATGCTGCCATTCTTTTACGGCG
	proseqff1045	GGGTCGCGATGCTGCCGGAACAACTTTGAC
	proseqff1046	GGGTCGCGATGCTGCCGTGTGTGGCAGCGC
	proseqff1047	GGGTCGCGATGCTGCCATGTCCCAAAGTTT
	proseqff1048	GGGTCGCGATGCTGCCCAAAGTTTACTCAA
	proseqff1049	GGGTCGCGATGCTGCCAAAGTTTACTCAAG
	proseqff1050	GGGTCGCGATGCTGCCCAGGAACCTCTTGC
	proseqff1051	GGGTCGCGATGCTGCCAGGAACCTCTTGCC
	proseqff1052	GGGTCGCGATGCTGCCTCTTGCCCGAGATC
	proseqff1053	GGGTCGCGATGCTGCCCGAGATCCTGTTAA
	proseqff1054	GGGTCGCGATGCTGCCGAGATCCTGTTAAA
	proseqff1055	GGGTCGCGATGCTGCCTGTTAAACTTCCTA
	proseqff1056	GGGTCGCGATGCTGCCTACAACAGCAGCCA
	proseqff1057	GGGTCGCGATGCTGCCAGTACCCCTGATGC
	proseqff1058	GGGTCGCGATGCTGCCCCTGATGCCGTTGA
	proseqff1059	GGGTCGCGATGCTGCCCTGATGCCGTTGAC
	proseqff1060	GGGTCGCGATGCTGCCTGATGCCGTTGACA
	proseqff1061	GGGTCGCGATGCTGCCGTTGACAAGTATCT
	proseqff1062	GGGTCGCGATGCTGCCTGGGGATGAGAATG
	proseqff1063	GGGTCGCGATGCTGCCCATTTCCAGAAAGC
	proseqff1064	GGGTCGCGATGCTGCCATTTCCAGAAAGCC
	proseqff1065	GGGTCGCGATGCTGCCAGAAAGCCAAAGAG
	proseqff1066	GGGTCGCGATGCTGCCAAAGAGAGGCTTGA
	proseqff1067	GGGTCGCGATGCTGCCAAGCACCGAGAGAG
	proseqff1068	GGGTCGCGATGCTGCCGAGAGAGAATGTCC
	proseqff1069	GGGTCGCGATGCTGCCCAGGTCATGAGAGA
	proseqff1070	GGGTCGCGATGCTGCCAGGTCATGAGAGAA
	proseqff1071	GGGTCGCGATGCTGCCTAAAGCTGATAAGA
	proseqff1072	GGGTCGCGATGCTGCCAGCATTTCCAGGAG
	proseqff1073	GGGTCGCGATGCTGCCAGGAGAAAGTGGAA
	proseqff1074	GGGTCGCGATGCTGCCAACGAGAGACAGCA
	proseqff1075	GGGTCGCGATGCTGCCAGAGTGGAAGCCAT
	proseqff1076	GGGTCGCGATGCTGCCATGCTCAATGACCG
	proseqff1077	GGGTCGCGATGCTGCCGCCGCCGCCTGGCC
	proseqff1078	GGGTCGCGATGCTGCCGCCGCCTGGCCCTG
	proseqff1079	GGGTCGCGATGCTGCCGCCTGGCCCTGGAG
	proseqff1080	GGGTCGCGATGCTGCCTGGCCCTGGAGAAC
	proseqff1081	GGGTCGCGATGCTGCCCTGGAGAACTACAT
	proseqff1082	GGGTCGCGATGCTGCCTGGAGAACTACATC
	proseqff1083	GGGTCGCGATGCTGCCGCTCTGCAGGCTGT
	proseqff1084	GGGTCGCGATGCTGCCTCCTCGGCCTCGTC
	proseqff1085	GGGTCGCGATGCTGCCTCGGCCTCGTCACG
	proseqff1086	GGGTCGCGATGCTGCCTCGTCACGTGTTCA
	proseqff1087	GGGTCGCGATGCTGCCGCGCAGAACAGAAG
	proseqff1088	GGGTCGCGATGCTGCCCTAAAGCATTTCGA
	proseqff1089	GGGTCGCGATGCTGCCTAAAGCATTTCGAG
	proseqff1090	GGGTCGCGATGCTGCCCAAGAAAGCCGCTC
	proseqff1091	GGGTCGCGATGCTGCCAAGAAAGCCGCTCA
	proseqff1092	GGGTCGCGATGCTGCCGCTCAGATCCGGTC
	proseqff1093	GGGTCGCGATGCTGCCGGTCCCAGGTTATG
	proseqff1094	GGGTCGCGATGCTGCCCAGGTTATGACACA
	proseqff1095	GGGTCGCGATGCTGCCAGGTTATGACACAC
	proseqff1096	GGGTCGCGATGCTGCCTCCGTGTGATTTAT
	proseqff1097	GGGTCGCGATGCTGCCGTGTGATTTATGAG
	proseqff1098	GGGTCGCGATGCTGCCCTGCTCTACAACGT
	proseqff1099	GGGTCGCGATGCTGCCTGCTCTACAACGTG
	proseqff1100	GGGTCGCGATGCTGCCTGCAGTGGCCGAGG
	proseqff1101	GGGTCGCGATGCTGCCGAGGAGATTCAGGA
	proseqff1102	GGGTCGCGATGCTGCCAACATGATTAGTGA
	proseqff1103	GGGTCGCGATGCTGCCAAGGATCAGTTACG
	proseqff1104	GGGTCGCGATGCTGCCATCTTTGACCGAAA
	proseqff1105	GGGTCGCGATGCTGCCGAAACGAAAACCAC
	proseqff1106	GGGTCGCGATGCTGCCACCGTGGAGCTCCT
	proseqff1107	GGGTCGCGATGCTGCCGTGGAGCTCCTTCC
	proseqff1108	GGGTCGCGATGCTGCCTTCCCGTGAATGGA
	proseqff1109	GGGTCGCGATGCTGCCCGTGAATGGAGAGT
	proseqff1110	GGGTCGCGATGCTGCCGTGAATGGAGAGTT
	proseqff1111	GGGTCGCGATGCTGCCTGGACGATCTCCAG
	proseqff1112	GGGTCGCGATGCTGCCAGCCGTGGCATTCT
	proseqff1113	GGGTCGCGATGCTGCCGTGGCATTCTTTTG
	proseqff1114	GGGTCGCGATGCTGCCAGCCAACACAGAAA
	proseqff1115	GGGTCGCGATGCTGCCAACACAGAAAACGA
	proseqff1116	GGGTCGCGATGCTGCCTGTTGATGCCCGCC
	proseqff1117	GGGTCGCGATGCTGCCCGCCCTGCTGCCGA
	proseqff1118	GGGTCGCGATGCTGCCGCCCTGCTGCCGAC
	proseqff1119	GGGTCGCGATGCTGCCCTGCTGCCGACCGA
	proseqff1120	GGGTCGCGATGCTGCCTGCTGCCGACCGAG
	proseqff1121	GGGTCGCGATGCTGCCGACCGAGGACTGAC
	proseqff1122	GGGTCGCGATGCTGCCGAGGACTGACCACT
	proseqff1123	GGGTCGCGATGCTGCCACTCGACCAGGTTC
	proseqff1124	GGGTCGCGATGCTGCCAGGTTCTGGGTTGA
	proseqff1125	GGGTCGCGATGCTGCCGACATGACTCAGGA
	proseqff1126	GGGTCGCGATGCTGCCTTGGTGATGCTGAA
	proseqff1127	GGGTCGCGATGCTGCCATTCATCATGGTGT
	proseqff1128	GGGTCGCGATGCTGCCGCTGTCACCCCAGA
	proseqff1129	GGGTCGCGATGCTGCCCCAGAGGAGCGCCA
	proseqff1130	GGGTCGCGATGCTGCCCAGAGGAGCGCCAC
	proseqff1131	GGGTCGCGATGCTGCCAGAGGAGCGCCACC
	proseqff1132	GGGTCGCGATGCTGCCACCTGTCCAAGATG
	proseqff1133	GGGTCGCGATGCTGCCTGTCCAAGATGCAG
	proseqff1134	GGGTCGCGATGCTGCCAAGATGCAGCAGAA
	proseqff1135	GGGTCGCGATGCTGCCAACCTACAAGTTCT
	proseqff1136	GGGTCGCGATGCTGCCTACAAGTTCTTTGA
	proseqff1137	GGTCGCGATGCTGCCCTGCTGGCCGCCTGG
	proseqff1138	GGTCGCGATGCTGCCCGCCTGGACGGCTCG
	proseqff1139	GGTCGCGATGCTGCCCTGGACGGCTCGGGC
	proseqff1140	GGTCGCGATGCTGCCCCACTGATGGTAATG
	proseqff1141	GGTCGCGATGCTGCCCACTGATGGTAATGC
	proseqff1142	GGTCGCGATGCTGCCCTGCTGGCTGAACCC
	proseqff1143	GGTCGCGATGCTGCCCCCAGATTGCCATGT
	proseqff1144	GGTCGCGATGCTGCCCCAGATTGCCATGTT
	proseqff1145	GGTCGCGATGCTGCCCAGATTGCCATGTTC
	proseqff1146	GGTCGCGATGCTGCCCATGTTCTGTGGCAG
	proseqff1147	GGTCGCGATGCTGCCCAGAATGGGAAGTGG
	proseqff1148	GGTCGCGATGCTGCCCATCAGGGACCAAAA
	proseqff1149	GGTCGCGATGCTGCCCAAAACCTGCATTGA
	proseqff1150	GGTCGCGATGCTGCCCTGCATTGATACCAA
	proseqff1151	GGTCGCGATGCTGCCCAAGGAAGGCATCCT
	proseqff1152	GGTCGCGATGCTGCCCTGCAGTATTGCCAA
	proseqff1153	GGTCGCGATGCTGCCCAAGAAGTCTACCCT
	proseqff1154	GGTCGCGATGCTGCCCCTGAACTGCAGATC
	proseqff1155	GGTCGCGATGCTGCCCTGAACTGCAGATCA
	proseqff1156	GGTCGCGATGCTGCCCAATGTGGTAGAAGC
	proseqff1157	GGTCGCGATGCTGCCCAACCAACCAGTGAC
	proseqff1158	GGTCGCGATGCTGCCCAACCAGTGACCATC
	proseqff1159	GGTCGCGATGCTGCCCAGTGACCATCCAGA
	proseqff1160	GGTCGCGATGCTGCCCATCCAGAACTGGTG
	proseqff1161	GGTCGCGATGCTGCCCAGAACTGGTGCAAG
	proseqff1162	GGTCGCGATGCTGCCCGCAAGCAGTGCAAG
	proseqff1163	GGTCGCGATGCTGCCCCATCCCCACTTTGT
	proseqff1164	GGTCGCGATGCTGCCCATCCCCACTTTGTG
	proseqff1165	GGTCGCGATGCTGCCCCCACTTTGTGATTC
	proseqff1166	GGTCGCGATGCTGCCCCACTTTGTGATTCC
	proseqff1167	GGTCGCGATGCTGCCCACTTTGTGATTCCC
	proseqff1168	GGTCGCGATGCTGCCCCTACCGCTGCTTAG
	proseqff1169	GGTCGCGATGCTGCCCTACCGCTGCTTAGT
	proseqff1170	GGTCGCGATGCTGCCCGCTGCTTAGTTGGT
	proseqff1171	GGTCGCGATGCTGCCCCTTCTCGTTCCTGA
	proseqff1172	GGTCGCGATGCTGCCCTTCTCGTTCCTGAC
	proseqff1173	GGTCGCGATGCTGCCCTGACAAGTGCAAAT
	proseqff1174	GGTCGCGATGCTGCCCAGGAGAGGATGGAT
	proseqff1175	GGTCGCGATGCTGCCCGTCGCCAAAGAGAC
	proseqff1176	GGTCGCGATGCTGCCCAAAGAGACATGCAG
	proseqff1177	GGTCGCGATGCTGCCCAACTTGCATGACTA
	proseqff1178	GGTCGCGATGCTGCCCCTGCGGAATTGACA
	proseqff1179	GGTCGCGATGCTGCCCTGCGGAATTGACAA
	proseqff1180	GGTCGCGATGCTGCCCGAGGGGTAGAGTTT
	proseqff1181	GGTCGCGATGCTGCCCCACTGGCTGAAGAA
	proseqff1182	GGTCGCGATGCTGCCCACTGGCTGAAGAAA
	proseqff1183	GGTCGCGATGCTGCCCGATGATGACGAGGA
	proseqff1184	GGTCGCGATGCTGCCCCTACGAAGAAGCCA
	proseqff1185	GGTCGCGATGCTGCCCTACGAAGAAGCCAC
	proseqff1186	GGTCGCGATGCTGCCCACAGAGAGAACCAC
	proseqff1187	GGTCGCGATGCTGCCCACCAGCATTGCCAC
	proseqff1188	GGTCGCGATGCTGCCCAGCATTGCCACCAC
	proseqff1189	GGTCGCGATGCTGCCCACCACCACCACCAC
	proseqff1190	GGTCGCGATGCTGCCCACCACCACCACAGA
	proseqff1191	GGTCGCGATGCTGCCCACCACCACAGAGTC
	proseqff1192	GGTCGCGATGCTGCCCACCACAGAGTCTGT
	proseqff1193	GGTCGCGATGCTGCCCACAGAGTCTGTGGA
	proseqff1194	GGTCGCGATGCTGCCCGAGACGGGGCCGTG
	proseqff1195	GGTCGCGATGCTGCCCGTGCCGAGCAATGA
	proseqff1196	GGTCGCGATGCTGCCCGAGCAATGATCTCC
	proseqff1197	GGTCGCGATGCTGCCCCGCTGGTACTTTGA
	proseqff1198	GGTCGCGATGCTGCCCGCTGGTACTTTGAT
	proseqff1199	GGTCGCGATGCTGCCCCCATTCTTTTACGG
	proseqff1200	GGTCGCGATGCTGCCCCATTCTTTTACGGC
	proseqff1201	GGTCGCGATGCTGCCCATTCTTTTACGGCG
	proseqff1202	GGTCGCGATGCTGCCCGGAACAACTTTGAC
	proseqff1203	GGTCGCGATGCTGCCCGTGTGTGGCAGCGC
	proseqff1204	GGTCGCGATGCTGCCCATGTCCCAAAGTTT
	proseqff1205	GGTCGCGATGCTGCCCCAAAGTTTACTCAA
	proseqff1206	GGTCGCGATGCTGCCCAAAGTTTACTCAAG
	proseqff1207	GGTCGCGATGCTGCCCCAGGAACCTCTTGC
	proseqff1208	GGTCGCGATGCTGCCCAGGAACCTCTTGCC
	proseqff1209	GGTCGCGATGCTGCCCTCTTGCCCGAGATC
	proseqff1210	GGTCGCGATGCTGCCCCGAGATCCTGTTAA
	proseqff1211	GGTCGCGATGCTGCCCGAGATCCTGTTAAA
	proseqff1212	GGTCGCGATGCTGCCCTGTTAAACTTCCTA
	proseqff1213	GGTCGCGATGCTGCCCTACAACAGCAGCCA
	proseqff1214	GGTCGCGATGCTGCCCAGTACCCCTGATGC
	proseqff1215	GGTCGCGATGCTGCCCCCTGATGCCGTTGA
	proseqff1216	GGTCGCGATGCTGCCCCTGATGCCGTTGAC
	proseqff1217	GGTCGCGATGCTGCCCTGATGCCGTTGACA
	proseqff1218	GGTCGCGATGCTGCCCGTTGACAAGTATCT
	proseqff1219	GGTCGCGATGCTGCCCTGGGGATGAGAATG
	proseqff1220	GGTCGCGATGCTGCCCCATTTCCAGAAAGC
	proseqff1221	GGTCGCGATGCTGCCCATTTCCAGAAAGCC
	proseqff1222	GGTCGCGATGCTGCCCAGAAAGCCAAAGAG
	proseqff1223	GGTCGCGATGCTGCCCAAAGAGAGGCTTGA
	proseqff1224	GGTCGCGATGCTGCCCAAGCACCGAGAGAG
	proseqff1225	GGTCGCGATGCTGCCCGAGAGAGAATGTCC
	proseqff1226	GGTCGCGATGCTGCCCCAGGTCATGAGAGA
	proseqff1227	GGTCGCGATGCTGCCCAGGTCATGAGAGAA
	proseqff1228	GGTCGCGATGCTGCCCTAAAGCTGATAAGA
	proseqff1229	GGTCGCGATGCTGCCCAGCATTTCCAGGAG
	proseqff1230	GGTCGCGATGCTGCCCAGGAGAAAGTGGAA
	proseqff1231	GGTCGCGATGCTGCCCAACGAGAGACAGCA
	proseqff1232	GGTCGCGATGCTGCCCAGAGTGGAAGCCAT
	proseqff1233	GGTCGCGATGCTGCCCATGCTCAATGACCG
	proseqff1234	GGTCGCGATGCTGCCCGCCGCCGCCTGGCC
	proseqff1235	GGTCGCGATGCTGCCCGCCGCCTGGCCCTG
	proseqff1236	GGTCGCGATGCTGCCCGCCTGGCCCTGGAG
	proseqff1237	GGTCGCGATGCTGCCCTGGCCCTGGAGAAC
	proseqff1238	GGTCGCGATGCTGCCCCTGGAGAACTACAT
	proseqff1239	GGTCGCGATGCTGCCCTGGAGAACTACATC
	proseqff1240	GGTCGCGATGCTGCCCGCTCTGCAGGCTGT
	proseqff1241	GGTCGCGATGCTGCCCTCCTCGGCCTCGTC
	proseqff1242	GGTCGCGATGCTGCCCTCGGCCTCGTCACG
	proseqff1243	GGTCGCGATGCTGCCCTCGTCACGTGTTCA
	proseqff1244	GGTCGCGATGCTGCCCGCGCAGAACAGAAG
	proseqff1245	GGTCGCGATGCTGCCCCTAAAGCATTTCGA
	proseqff1246	GGTCGCGATGCTGCCCTAAAGCATTTCGAG
	proseqff1247	GGTCGCGATGCTGCCCCAAGAAAGCCGCTC
	proseqff1248	GGTCGCGATGCTGCCCAAGAAAGCCGCTCA
	proseqff1249	GGTCGCGATGCTGCCCGCTCAGATCCGGTC
	proseqff1250	GGTCGCGATGCTGCCCGGTCCCAGGTTATG
	proseqff1251	GGTCGCGATGCTGCCCCAGGTTATGACACA
	proseqff1252	GGTCGCGATGCTGCCCAGGTTATGACACAC
	proseqff1253	GGTCGCGATGCTGCCCTCCGTGTGATTTAT
	proseqff1254	GGTCGCGATGCTGCCCGTGTGATTTATGAG
	proseqff1255	GGTCGCGATGCTGCCCCTGCTCTACAACGT
	proseqff1256	GGTCGCGATGCTGCCCTGCTCTACAACGTG
	proseqff1257	GGTCGCGATGCTGCCCTGCAGTGGCCGAGG
	proseqff1258	GGTCGCGATGCTGCCCGAGGAGATTCAGGA
	proseqff1259	GGTCGCGATGCTGCCCAACATGATTAGTGA
	proseqff1260	GGTCGCGATGCTGCCCAAGGATCAGTTACG
	proseqff1261	GGTCGCGATGCTGCCCATCTTTGACCGAAA
	proseqff1262	GGTCGCGATGCTGCCCGAAACGAAAACCAC
	proseqff1263	GGTCGCGATGCTGCCCACCGTGGAGCTCCT
	proseqff1264	GGTCGCGATGCTGCCCGTGGAGCTCCTTCC
	proseqff1265	GGTCGCGATGCTGCCCTTCCCGTGAATGGA
	proseqff1266	GGTCGCGATGCTGCCCCGTGAATGGAGAGT
	proseqff1267	GGTCGCGATGCTGCCCGTGAATGGAGAGTT
	proseqff1268	GGTCGCGATGCTGCCCTGGACGATCTCCAG
	proseqff1269	GGTCGCGATGCTGCCCAGCCGTGGCATTCT
	proseqff1270	GGTCGCGATGCTGCCCGTGGCATTCTTTTG
	proseqff1271	GGTCGCGATGCTGCCCAGCCAACACAGAAA
	proseqff1272	GGTCGCGATGCTGCCCAACACAGAAAACGA
	proseqff1273	GGTCGCGATGCTGCCCTGTTGATGCCCGCC
	proseqff1274	GGTCGCGATGCTGCCCCGCCCTGCTGCCGA
	proseqff1275	GGTCGCGATGCTGCCCGCCCTGCTGCCGAC
	proseqff1276	GGTCGCGATGCTGCCCCTGCTGCCGACCGA
	proseqff1277	GGTCGCGATGCTGCCCTGCTGCCGACCGAG
	proseqff1278	GGTCGCGATGCTGCCCGACCGAGGACTGAC
	proseqff1279	GGTCGCGATGCTGCCCGAGGACTGACCACT
	proseqff1280	GGTCGCGATGCTGCCCACTCGACCAGGTTC
	proseqff1281	GGTCGCGATGCTGCCCAGGTTCTGGGTTGA
	proseqff1282	GGTCGCGATGCTGCCCGACATGACTCAGGA
	proseqff1283	GGTCGCGATGCTGCCCTTGGTGATGCTGAA
	proseqff1284	GGTCGCGATGCTGCCCATTCATCATGGTGT
	proseqff1285	GGTCGCGATGCTGCCCGCTGTCACCCCAGA
	proseqff1286	GGTCGCGATGCTGCCCCCAGAGGAGCGCCA
	proseqff1287	GGTCGCGATGCTGCCCCAGAGGAGCGCCAC
	proseqff1288	GGTCGCGATGCTGCCCAGAGGAGCGCCACC
	proseqff1289	GGTCGCGATGCTGCCCACCTGTCCAAGATG
	proseqff1290	GGTCGCGATGCTGCCCTGTCCAAGATGCAG
	proseqff1291	GGTCGCGATGCTGCCCAAGATGCAGCAGAA
	proseqff1292	GGTCGCGATGCTGCCCAACCTACAAGTTCT
	proseqff1293	GGTCGCGATGCTGCCCTACAAGTTCTTTGA
	proseqff1294	GTCGCGATGCTGCCCGCCTGGACGGCTCGG
	proseqff1295	GTCGCGATGCTGCCCGGCTCGGGCGCTGGA
	proseqff1296	GTCGCGATGCTGCCCGGGCGCTGGAGGTAC
	proseqff1297	GTCGCGATGCTGCCCGCTGGAGGTACCCAC
	proseqff1298	GTCGCGATGCTGCCCGGGGCCGCAAGCAGT
	proseqff1299	GTCGCGATGCTGCCCGCAAGCAGTGCAAGA
	proseqff1300	GTCGCGATGCTGCCCGCTGCTTAGTTGGTG
	proseqff1301	GTCGCGATGCTGCCCGTTCCTGACAAGTGC
	proseqff1302	GTCGCGATGCTGCCCGAAACTCATCTTCAC
	proseqff1303	GTCGCGATGCTGCCCGTCGCCAAAGAGACA
	proseqff1304	GTCGCGATGCTGCCCGCCAAAGAGACATGC
	proseqff1305	GTCGCGATGCTGCCCGGCATGTTGCTGCCC
	proseqff1306	GTCGCGATGCTGCCCGGAATTGACAAGTTC
	proseqff1307	GTCGCGATGCTGCCCGAGGGGTAGAGTTTG
	proseqff1308	GTCGCGATGCTGCCCGGAGGAGGATGACTC
	proseqff1309	GTCGCGATGCTGCCCGGATGTCTGGTGGGG
	proseqff1310	GTCGCGATGCTGCCCGGAGCAGACACAGAC
	proseqff1311	GTCGCGATGCTGCCCGATGATGACGAGGAC
	proseqff1312	GTCGCGATGCTGCCCGAGGACGATGAGGAT
	proseqff1313	GTCGCGATGCTGCCCGATGAGGATGGTGAT
	proseqff1314	GTCGCGATGCTGCCCGAAGAAGCCACAGAG
	proseqff1315	GTCGCGATGCTGCCCGAGAGGTGTGCTCTG
	proseqff1316	GTCGCGATGCTGCCCGAGACGGGGCCGTGC
	proseqff1317	GTCGCGATGCTGCCCGGGGCCGTGCCGAGC
	proseqff1318	GTCGCGATGCTGCCCGTGCCGAGCAATGAT
	proseqff1319	GTCGCGATGCTGCCCGAGCAATGATCTCCC
	proseqff1320	GTCGCGATGCTGCCCGCTGGTACTTTGATG
	proseqff1321	GTCGCGATGCTGCCCGGCGGATGTGGCGGC
	proseqff1322	GTCGCGATGCTGCCCGGATGTGGCGGCAAC
	proseqff1323	GTCGCGATGCTGCCCGGCAACCGGAACAAC
	proseqff1324	GTCGCGATGCTGCCCGGAACAACTTTGACA
	proseqff1325	GTCGCGATGCTGCCCGTGTGTGGCAGCGCC
	proseqff1326	GTCGCGATGCTGCCCGCCATGTCCCAAAGT
	proseqff1327	GTCGCGATGCTGCCCGAGATCCTGTTAAAC
	proseqff1328	GTCGCGATGCTGCCCGTTGACAAGTATCTC
	proseqff1329	GTCGCGATGCTGCCCGAGACACCTGGGGAT
	proseqff1330	GTCGCGATGCTGCCCGAGAGAGAATGTCCC
	proseqff1331	GTCGCGATGCTGCCCGTCAAGCAAAGAACT
	proseqff1332	GTCGCGATGCTGCCCGAGAGACAGCAGCTG
	proseqff1333	GTCGCGATGCTGCCCGCCGCCGCCTGGCCC
	proseqff1334	GTCGCGATGCTGCCCGCCGCCTGGCCCTGG
	proseqff1335	GTCGCGATGCTGCCCGCCTGGCCCTGGAGA
	proseqff1336	GTCGCGATGCTGCCCGCTCTGCAGGCTGTT
	proseqff1337	GTCGCGATGCTGCCCGGCCTCGTCACGTGT
	proseqff1338	GTCGCGATGCTGCCCGTCACGTGTTCAATA
	proseqff1339	GTCGCGATGCTGCCCGTGTTCAATATGCTA
	proseqff1340	GTCGCGATGCTGCCCGCGCAGAACAGAAGG
	proseqff1341	GTCGCGATGCTGCCCGCAGAACAGAAGGAC
	proseqff1342	GTCGCGATGCTGCCCGAGCATGTGCGCATG
	proseqff1343	GTCGCGATGCTGCCCGCATGGTGGATCCCA
	proseqff1344	GTCGCGATGCTGCCCGCTCAGATCCGGTCC
	proseqff1345	GTCGCGATGCTGCCCGGTCCCAGGTTATGA
	proseqff1346	GTCGCGATGCTGCCCGTGTGATTTATGAGC
	proseqff1347	GTCGCGATGCTGCCCGCATGAATCAGTCTC
	proseqff1348	GTCGCGATGCTGCCCGTGCCTGCAGTGGCC
	proseqff1349	GTCGCGATGCTGCCCGAGGAGATTCAGGAT
	proseqff1350	GTCGCGATGCTGCCCGTCTTGGCCAACATG
	proseqff1351	GTCGCGATGCTGCCCGGAAACGATGCTCTC
	proseqff1352	GTCGCGATGCTGCCCGATGCTCTCATGCCA
	proseqff1353	GTCGCGATGCTGCCCGAAACGAAAACCACC
	proseqff1354	GTCGCGATGCTGCCCGAAAACCACCGTGGA
	proseqff1355	GTCGCGATGCTGCCCGTGGAGCTCCTTCCC
	proseqff1356	GTCGCGATGCTGCCCGTGAATGGAGAGTTC
	proseqff1357	GTCGCGATGCTGCCCGATCTCCAGCCGTGG
	proseqff1358	GTCGCGATGCTGCCCGTGGCATTCTTTTGG
	proseqff1359	GTCGCGATGCTGCCCGAAGTTGAGCCTGTT
	proseqff1360	GTCGCGATGCTGCCCGCCCTGCTGCCGACC
	proseqff1361	GTCGCGATGCTGCCCGACCGAGGACTGACC
	proseqff1362	GTCGCGATGCTGCCCGAGGACTGACCACTC
	proseqff1363	GTCGCGATGCTGCCCGACCAGGTTCTGGGT
	proseqff1364	GTCGCGATGCTGCCCGGAGGAGATCTCTGA
	proseqff1365	GTCGCGATGCTGCCCGACATGACTCAGGAT
	proseqff1366	GTCGCGATGCTGCCCGGTGTTGTCATAGCG
	proseqff1367	GTCGCGATGCTGCCCGACAGTGATCGTCAT
	proseqff1368	GTCGCGATGCTGCCCGTCATCACCTTGGTG
	proseqff1369	GTCGCGATGCTGCCCGCCGCTGTCACCCCA
	proseqff1370	GTCGCGATGCTGCCCGCTGTCACCCCAGAG
	proseqff1371	GTCGCGATGCTGCCCGCCACCTGTCCAAGA
	proseqff1372	GTCGCGATGCTGCCCGGCTACGAAAATCCA
	proseqff1373	GTCGCGATGCTGCCCGAAAATCCAACCTAC
	proseqff1375	TCGCGATGCTGCCCGGCCGCCTGGACGGCT
	proseqff1376	TCGCGATGCTGCCCGGACGGCTCGGGCGCT
	proseqff1377	TCGCGATGCTGCCCGGCTCGGGCGCTGGAG
	proseqff1378	TCGCGATGCTGCCCGGGCGCTGGAGGTACC
	proseqff1379	TCGCGATGCTGCCCGGCGCTGGAGGTACCC
	proseqff1380	TCGCGATGCTGCCCGGAGGTACCCACTGAT
	proseqff1381	TCGCGATGCTGCCCGGTACCCACTGATGGT
	proseqff1382	TCGCGATGCTGCCCGGTAATGCTGGCCTGC
	proseqff1383	TCGCGATGCTGCCCGGCCTGCTGGCTGAAC
	proseqff1384	TCGCGATGCTGCCCGGCTGAACCCCAGATT
	proseqff1385	TCGCGATGCTGCCCGGCAGACTGAACATGC
	proseqff1386	TCGCGATGCTGCCCGGGAAGTGGGATTCAG
	proseqff1387	TCGCGATGCTGCCCGGAAGTGGGATTCAGA
	proseqff1388	TCGCGATGCTGCCCGGGATTCAGATCCATC
	proseqff1389	TCGCGATGCTGCCCGGATTCAGATCCATCA
	proseqff1390	TCGCGATGCTGCCCGGGACCAAAACCTGCA
	proseqff1391	TCGCGATGCTGCCCGGACCAAAACCTGCAT
	proseqff1392	TCGCGATGCTGCCCGGAAGGCATCCTGCAG
	proseqff1393	TCGCGATGCTGCCCGGCATCCTGCAGTATT
	proseqff1394	TCGCGATGCTGCCCGGTAGAAGCCAACCAA
	proseqff1395	TCGCGATGCTGCCCGGTGCAAGCGGGGCCG
	proseqff1396	TCGCGATGCTGCCCGGGGCCGCAAGCAGTG
	proseqff1397	TCGCGATGCTGCCCGGGCCGCAAGCAGTGC
	proseqff1398	TCGCGATGCTGCCCGGCCGCAAGCAGTGCA
	proseqff1399	TCGCGATGCTGCCCGGTGAGTTTGTAAGTG
	proseqff1400	TCGCGATGCTGCCCGGAGAGGATGGATGTT
	proseqff1401	TCGCGATGCTGCCCGGATGGATGTTTGCGA
	proseqff1402	TCGCGATGCTGCCCGGATGTTTGCGAAACT
	proseqff1403	TCGCGATGCTGCCCGGCACACCGTCGCCAA
	proseqff1404	TCGCGATGCTGCCCGGCATGTTGCTGCCCT
	proseqff1405	TCGCGATGCTGCCCGGAATTGACAAGTTCC
	proseqff1406	TCGCGATGCTGCCCGGGGTAGAGTTTGTGT
	proseqff1407	TCGCGATGCTGCCCGGGTAGAGTTTGTGTG
	proseqff1408	TCGCGATGCTGCCCGGTAGAGTTTGTGTGT
	proseqff1409	TCGCGATGCTGCCCGGCTGAAGAAAGTGAC
	proseqff1410	TCGCGATGCTGCCCGGATTCTGCTGATGCG
	proseqff1411	TCGCGATGCTGCCCGGAGGAGGATGACTCG
	proseqff1412	TCGCGATGCTGCCCGGAGGATGACTCGGAT
	proseqff1413	TCGCGATGCTGCCCGGATGACTCGGATGTC
	proseqff1414	TCGCGATGCTGCCCGGATGTCTGGTGGGGC
	proseqff1415	TCGCGATGCTGCCCGGTGGGGCGGAGCAGA
	proseqff1416	TCGCGATGCTGCCCGGGGCGGAGCAGACAC
	proseqff1417	TCGCGATGCTGCCCGGGCGGAGCAGACACA
	proseqff1418	TCGCGATGCTGCCCGGCGGAGCAGACACAG
	proseqff1419	TCGCGATGCTGCCCGGAGCAGACACAGACT
	proseqff1420	TCGCGATGCTGCCCGGGAGTGAAGACAAAG
	proseqff1421	TCGCGATGCTGCCCGGAGTGAAGACAAAGT
	proseqff1422	TCGCGATGCTGCCCGGAGGAAGAAGTGGCT
	proseqff1423	TCGCGATGCTGCCCGGAAGAAGTGGCTGAG
	proseqff1424	TCGCGATGCTGCCCGGCTGAGGTGGAAGAA
	proseqff1425	TCGCGATGCTGCCCGGTGGAAGAAGAAGAA
	proseqff1426	TCGCGATGCTGCCCGGAAGAAGAAGAAGCC
	proseqff1427	TCGCGATGCTGCCCGGACGATGAGGATGGT
	proseqff1428	TCGCGATGCTGCCCGGATGGTGATGAGGTA
	proseqff1429	TCGCGATGCTGCCCGGTGATGAGGTAGAGG
	proseqff1430	TCGCGATGCTGCCCGGTAGAGGAAGAGGCT
	proseqff1431	TCGCGATGCTGCCCGGAAGAGGCTGAGGAA
	proseqff1432	TCGCGATGCTGCCCGGCTGAGGAACCCTAC
	proseqff1433	TCGCGATGCTGCCCGGAACCCTACGAAGAA
	proseqff1434	TCGCGATGCTGCCCGGAAGAGGTGGTTCGA
	proseqff1435	TCGCGATGCTGCCCGGTGGTTCGAGAGGTG
	proseqff1436	TCGCGATGCTGCCCGGTTCGAGAGGTGTGC
	proseqff1437	TCGCGATGCTGCCCGGTGTGCTCTGAACAA
	proseqff1438	TCGCGATGCTGCCCGGGGCCGTGCCGAGCA
	proseqff1439	TCGCGATGCTGCCCGGGCCGTGCCGAGCAA
	proseqff1440	TCGCGATGCTGCCCGGCCGTGCCGAGCAAT
	proseqff1441	TCGCGATGCTGCCCGGTACTTTGATGTGAC
	proseqff1442	TCGCGATGCTGCCCGGGAAGTGTGCCCCAT
	proseqff1443	TCGCGATGCTGCCCGGAAGTGTGCCCCATT
	proseqff1444	TCGCGATGCTGCCCGGCGGATGTGGCGGCA
	proseqff1445	TCGCGATGCTGCCCGGATGTGGCGGCAACC
	proseqff1446	TCGCGATGCTGCCCGGCGGCAACCGGAACA
	proseqff1447	TCGCGATGCTGCCCGGCAACCGGAACAACT
	proseqff1448	TCGCGATGCTGCCCGGAACAACTTTGACAC
	proseqff1449	TCGCGATGCTGCCCGGCCGTGTGTGGCAGC
	proseqff1450	TCGCGATGCTGCCCGGCAGCGCCATGTCCC
	proseqff1451	TCGCGATGCTGCCCGGAACCTCTTGCCCGA
	proseqff1452	TCGCGATGCTGCCCGGGGATGAGAATGAAC
	proseqff1453	TCGCGATGCTGCCCGGGATGAGAATGAACA
	proseqff1454	TCGCGATGCTGCCCGGATGAGAATGAACAT
	proseqff1455	TCGCGATGCTGCCCGGCTTGAGGCCAAGCA
	proseqff1456	TCGCGATGCTGCCCGGCCAAGCACCGAGAG
	proseqff1457	TCGCGATGCTGCCCGGTCATGAGAGAATGG
	proseqff1458	TCGCGATGCTGCCCGGGAAGAGGCAGAACG
	proseqff1459	TCGCGATGCTGCCCGGAAGAGGCAGAACGT
	proseqff1460	TCGCGATGCTGCCCGGCAGAACGTCAAGCA
	proseqff1461	TCGCGATGCTGCCCGGCAGTTATCCAGCAT
	proseqff1462	TCGCGATGCTGCCCGGAGAAAGTGGAATCT
	proseqff1463	TCGCGATGCTGCCCGGAATCTTTGGAACAG
	proseqff1464	TCGCGATGCTGCCCGGAACAGGAAGCAGCC
	proseqff1465	TCGCGATGCTGCCCGGAAGCAGCCAACGAG
	proseqff1466	TCGCGATGCTGCCCGGTGGAGACACACATG
	proseqff1467	TCGCGATGCTGCCCGGAGACACACATGGCC
	proseqff1468	TCGCGATGCTGCCCGGCCAGAGTGGAAGCC
	proseqff1469	TCGCGATGCTGCCCGGAAGCCATGCTCAAT
	proseqff1470	TCGCGATGCTGCCCGGCCCTGGAGAACTAC
	proseqff1471	TCGCGATGCTGCCCGGAGAACTACATCACC
	proseqff1472	TCGCGATGCTGCCCGGCTGTTCCTCCTCGG
	proseqff1473	TCGCGATGCTGCCCGGCCTCGTCACGTGTT
	proseqff1474	TCGCGATGCTGCCCGGACAGACAGCACACC
	proseqff1475	TCGCGATGCTGCCCGGTGGATCCCAAGAAA
	proseqff1476	TCGCGATGCTGCCCGGATCCCAAGAAAGCC
	proseqff1477	TCGCGATGCTGCCCGGTCCCAGGTTATGAC
	proseqff1478	TCGCGATGCTGCCCGGTTATGACACACCTC
	proseqff1479	TCGCGATGCTGCCCGGCCGAGGAGATTCAG
	proseqff1480	TCGCGATGCTGCCCGGAGATTCAGGATGAA
	proseqff1481	TCGCGATGCTGCCCGGATGAAGTTGATGAG
	proseqff1482	TCGCGATGCTGCCCGGCCAACATGATTAGT
	proseqff1483	TCGCGATGCTGCCCGGATCAGTTACGGAAA
	proseqff1484	TCGCGATGCTGCCCGGAAACGATGCTCTCA
	proseqff1485	TCGCGATGCTGCCCGGAGCTCCTTCCCGTG
	proseqff1486	TCGCGATGCTGCCCGGAGAGTTCAGCCTGG
	proseqff1487	TCGCGATGCTGCCCGGACGATCTCCAGCCG
	proseqff1488	TCGCGATGCTGCCCGGCATTCTTTTGGGGC
	proseqff1489	TCGCGATGCTGCCCGGGGCTGACTCTGTGC
	proseqff1490	TCGCGATGCTGCCCGGGCTGACTCTGTGCC
	proseqff1491	TCGCGATGCTGCCCGGCTGACTCTGTGCCA
	proseqff1492	TCGCGATGCTGCCCGGACTGACCACTCGAC
	proseqff1493	TCGCGATGCTGCCCGGTTCTGGGTTGACAA
	proseqff1494	TCGCGATGCTGCCCGGGTTGACAAATATCA
	proseqff1495	TCGCGATGCTGCCCGGTTGACAAATATCAA
	proseqff1496	TCGCGATGCTGCCCGGAGGAGATCTCTGAA
	proseqff1497	TCGCGATGCTGCCCGGAGATCTCTGAAGTG
	proseqff1498	TCGCGATGCTGCCCGGATGCAGAATTCCGA
	proseqff1499	TCGCGATGCTGCCCGGATATGAAGTTCATC
	proseqff1500	TCGCGATGCTGCCCGGTGTTCTTTGCAGAA
	proseqff1501	TCGCGATGCTGCCCGGGTTCAAACAAAGGT
	proseqff1502	TCGCGATGCTGCCCGGTTCAAACAAAGGTG
	proseqff1503	TCGCGATGCTGCCCGGTGCAATCATTGGAC
	proseqff1504	TCGCGATGCTGCCCGGACTCATGGTGGGCG
	proseqff1505	TCGCGATGCTGCCCGGTGGGCGGTGTTGTC
	proseqff1506	TCGCGATGCTGCCCGGGCGGTGTTGTCATA
	proseqff1507	TCGCGATGCTGCCCGGCGGTGTTGTCATAG
	proseqff1508	TCGCGATGCTGCCCGGTGTTGTCATAGCGA
	proseqff1509	TCGCGATGCTGCCCGGTGATGCTGAAGAAG
	proseqff1510	TCGCGATGCTGCCCGGTGTGGTGGAGGTTG
	proseqff1511	TCGCGATGCTGCCCGGTGGAGGTTGACGCC
	proseqff1512	TCGCGATGCTGCCCGGAGGTTGACGCCGCT
	proseqff1513	TCGCGATGCTGCCCGGTTGACGCCGCTGTC
	proseqff1514	TCGCGATGCTGCCCGGAGCGCCACCTGTCC
	proseqff1515	TCGCGATGCTGCCCGGCTACGAAAATCCAA
	proseqff1516	CGCGATGCTGCCCGGTACCCACTGATGGTA
	proseqff1517	CGCGATGCTGCCCGGTAATGCTGGCCTGCT
	proseqff1518	CGCGATGCTGCCCGGTTCTGTGGCAGACTG
	proseqff1519	CGCGATGCTGCCCGGTGGCAGACTGAACAT
	proseqff1520	CGCGATGCTGCCCGGTCCAGAATGGGAAGT
	proseqff1521	CGCGATGCTGCCCGGTGGGATTCAGATCCA
	proseqff1522	CGCGATGCTGCCCGGTATTGCCAAGAAGTC
	proseqff1523	CGCGATGCTGCCCGGTCTACCCTGAACTGC
	proseqff1524	CGCGATGCTGCCCGGTGGTAGAAGCCAACC
	proseqff1525	CGCGATGCTGCCCGGTAGAAGCCAACCAAC
	proseqff1526	CGCGATGCTGCCCGGTGACCATCCAGAACT
	proseqff1527	CGCGATGCTGCCCGGTGCAAGCGGGGCCGC
	proseqff1528	CGCGATGCTGCCCGGTGCAAGACCCATCCC
	proseqff1529	CGCGATGCTGCCCGGTGATTCCCTACCGCT
	proseqff1530	CGCGATGCTGCCCGGTTGGTGAGTTTGTAA
	proseqff1531	CGCGATGCTGCCCGGTGAGTTTGTAAGTGA
	proseqff1532	CGCGATGCTGCCCGGTTTGTAAGTGATGCC
	proseqff1533	CGCGATGCTGCCCGGTAAGTGATGCCCTTC
	proseqff1534	CGCGATGCTGCCCGGTGATGCCCTTCTCGT
	proseqff1535	CGCGATGCTGCCCGGTTCCTGACAAGTGCA
	proseqff1536	CGCGATGCTGCCCGGTGCAAATTCTTACAC
	proseqff1537	CGCGATGCTGCCCGGTTTGCGAAACTCATC
	proseqff1538	CGCGATGCTGCCCGGTCGCCAAAGAGACAT
	proseqff1539	CGCGATGCTGCCCGGTGAGAAGAGTACCAA
	proseqff1540	CGCGATGCTGCCCGGTACCAACTTGCATGA
	proseqff1541	CGCGATGCTGCCCGGTTGCTGCCCTGCGGA
	proseqff1542	CGCGATGCTGCCCGGTTCCGAGGGGTAGAG
	proseqff1543	CGCGATGCTGCCCGGTAGAGTTTGTGTGTT
	proseqff1544	CGCGATGCTGCCCGGTTTGTGTGTTGCCCA
	proseqff1545	CGCGATGCTGCCCGGTGTGTTGCCCACTGG
	proseqff1546	CGCGATGCTGCCCGGTGTTGCCCACTGGCT
	proseqff1547	CGCGATGCTGCCCGGTTGCCCACTGGCTGA
	proseqff1548	CGCGATGCTGCCCGGTGACAATGTGGATTC
	proseqff1549	CGCGATGCTGCCCGGTGGATTCTGCTGATG
	proseqff1550	CGCGATGCTGCCCGGTCTGGTGGGGCGGAG
	proseqff1551	CGCGATGCTGCCCGGTGGGGCGGAGCAGAC
	proseqff1552	CGCGATGCTGCCCGGTGAAGACAAAGTAGT
	proseqff1553	CGCGATGCTGCCCGGTAGTAGAAGTAGCAG
	proseqff1554	CGCGATGCTGCCCGGTAGAAGTAGCAGAGG
	proseqff1555	CGCGATGCTGCCCGGTAGCAGAGGAGGAAG
	proseqff1556	CGCGATGCTGCCCGGTGGCTGAGGTGGAAG
	proseqff1557	CGCGATGCTGCCCGGTGGAAGAAGAAGAAG
	proseqff1558	CGCGATGCTGCCCGGTGATGAGGTAGAGGA
	proseqff1559	CGCGATGCTGCCCGGTAGAGGAAGAGGCTG
	proseqff1560	CGCGATGCTGCCCGGTCTGTGGAAGAGGTG
	proseqff1561	CGCGATGCTGCCCGGTGGAAGAGGTGGTTC
	proseqff1562	CGCGATGCTGCCCGGTGGTTCGAGAGGTGT
	proseqff1563	CGCGATGCTGCCCGGTTCGAGAGGTGTGCT
	proseqff1564	CGCGATGCTGCCCGGTGTGCTCTGAACAAG
	proseqff1565	CGCGATGCTGCCCGGTGCTCTGAACAAGCC
	proseqff1566	CGCGATGCTGCCCGGTGCCGAGCAATGATC
	proseqff1567	CGCGATGCTGCCCGGTACTTTGATGTGACT
	proseqff1568	CGCGATGCTGCCCGGTGACTGAAGGGAAGT
	proseqff1569	CGCGATGCTGCCCGGTGTGCCCCATTCTTT
	proseqff1570	CGCGATGCTGCCCGGTGCCCCATTCTTTTA
	proseqff1571	CGCGATGCTGCCCGGTGGCGGCAACCGGAA
	proseqff1572	CGCGATGCTGCCCGGTACTGCATGGCCGTG
	proseqff1573	CGCGATGCTGCCCGGTGTGTGGCAGCGCCA
	proseqff1574	CGCGATGCTGCCCGGTGTGGCAGCGCCATG
	proseqff1575	CGCGATGCTGCCCGGTGGCAGCGCCATGTC
	proseqff1576	CGCGATGCTGCCCGGTCCCAAAGTTTACTC
	proseqff1577	CGCGATGCTGCCCGGTTTACTCAAGACTAC
	proseqff1578	CGCGATGCTGCCCGGTTAAACTTCCTACAA
	proseqff1579	CGCGATGCTGCCCGGTACCCCTGATGCCGT
	proseqff1580	CGCGATGCTGCCCGGTTGACAAGTATCTCG
	proseqff1581	CGCGATGCTGCCCGGTATCTCGAGACACCT
	proseqff1582	CGCGATGCTGCCCGGTCCCAGGTCATGAGA
	proseqff1583	CGCGATGCTGCCCGGTCATGAGAGAATGGG
	proseqff1584	CGCGATGCTGCCCGGTCAAGCAAAGAACTT
	proseqff1585	CGCGATGCTGCCCGGTTATCCAGCATTTCC
	proseqff1586	CGCGATGCTGCCCGGTGGAATCTTTGGAAC
	proseqff1587	CGCGATGCTGCCCGGTGGAGACACACATGG
	proseqff1588	CGCGATGCTGCCCGGTGGAAGCCATGCTCA
	proseqff1589	CGCGATGCTGCCCGGTTCCTCCTCGGCCTC
	proseqff1590	CGCGATGCTGCCCGGTCACGTGTTCAATAT
	proseqff1591	CGCGATGCTGCCCGGTGTTCAATATGCTAA
	proseqff1592	CGCGATGCTGCCCGGTTCAATATGCTAAAG
	proseqff1593	CGCGATGCTGCCCGGTATGTCCGCGCAGAA
	proseqff1594	CGCGATGCTGCCCGGTCCGCGCAGAACAGA
	proseqff1595	CGCGATGCTGCCCGGTGCGCATGGTGGATC
	proseqff1596	CGCGATGCTGCCCGGTGGATCCCAAGAAAG
	proseqff1597	CGCGATGCTGCCCGGTCCCAGGTTATGACA
	proseqff1598	CGCGATGCTGCCCGGTTATGACACACCTCC
	proseqff1599	CGCGATGCTGCCCGGTGTGATTTATGAGCG
	proseqff1600	CGCGATGCTGCCCGGTGATTTATGAGCGCA
	proseqff1601	CGCGATGCTGCCCGGTCTCTCTCCCTGCTC
	proseqff1602	CGCGATGCTGCCCGGTGCCTGCAGTGGCCG
	proseqff1603	CGCGATGCTGCCCGGTGGCCGAGGAGATTC
	proseqff1604	CGCGATGCTGCCCGGTTGATGAGCTGCTTC
	proseqff1605	CGCGATGCTGCCCGGTCTTGGCCAACATGA
	proseqff1606	CGCGATGCTGCCCGGTGAACCAAGGATCAG
	proseqff1607	CGCGATGCTGCCCGGTTACGGAAACGATGC
	proseqff1608	CGCGATGCTGCCCGGTGGAGCTCCTTCCCG
	proseqff1609	CGCGATGCTGCCCGGTGAATGGAGAGTTCA
	proseqff1610	CGCGATGCTGCCCGGTTCAGCCTGGACGAT
	proseqff1611	CGCGATGCTGCCCGGTGGCATTCTTTTGGG
	proseqff1612	CGCGATGCTGCCCGGTGCCAGCCAACACAG
	proseqff1613	CGCGATGCTGCCCGGTTGAGCCTGTTGATG
	proseqff1614	CGCGATGCTGCCCGGTTGATGCCCGCCCTG
	proseqff1615	CGCGATGCTGCCCGGTTCTGGGTTGACAAA
	proseqff1616	CGCGATGCTGCCCGGTTGACAAATATCAAG
	proseqff1617	CGCGATGCTGCCCGGTGAAGATGGATGCAG
	proseqff1618	CGCGATGCTGCCCGGTTCATCATCAAAAAT
	proseqff1619	CGCGATGCTGCCCGGTGTTCTTTGCAGAAG
	proseqff1620	CGCGATGCTGCCCGGTTCTTTGCAGAAGAT
	proseqff1621	CGCGATGCTGCCCGGTGGGTTCAAACAAAG
	proseqff1622	CGCGATGCTGCCCGGTTCAAACAAAGGTGC
	proseqff1623	CGCGATGCTGCCCGGTGCAATCATTGGACT
	proseqff1624	CGCGATGCTGCCCGGTGGGCGGTGTTGTCA
	proseqff1625	CGCGATGCTGCCCGGTGTTGTCATAGCGAC
	proseqff1626	CGCGATGCTGCCCGGTTGTCATAGCGACAG
	proseqff1627	CGCGATGCTGCCCGGTCATAGCGACAGTGA
	proseqff1628	CGCGATGCTGCCCGGTGATCGTCATCACCT
	proseqff1629	CGCGATGCTGCCCGGTCATCACCTTGGTGA
	proseqff1630	CGCGATGCTGCCCGGTGATGCTGAAGAAGA
	proseqff1631	CGCGATGCTGCCCGGTACACATCCATTCAT
	proseqff1632	CGCGATGCTGCCCGGTGTGGTGGAGGTTGA
	proseqff1633	CGCGATGCTGCCCGGTGGTGGAGGTTGACG
	proseqff1634	CGCGATGCTGCCCGGTGGAGGTTGACGCCG
	proseqff1635	CGCGATGCTGCCCGGTTGACGCCGCTGTCA
	proseqff1636	CGCGATGCTGCCCGGTCACCCCAGAGGAGC
	proseqff1637	CGCGATGCTGCCCGGTCCAAGATGCAGCAG
	proseqff1638	CGCGATGCTGCCCGGTTCTTTGAGCAGATG
	proseqff1640	GCGATGCTGCCCGGTTGCCATGTTCTGTGG
	proseqff1641	GCGATGCTGCCCGGTTCTGTGGCAGACTGA
	proseqff1642	GCGATGCTGCCCGGTTCAGATCCATCAGGG
	proseqff1643	GCGATGCTGCCCGGTTGATACCAAGGAAGG
	proseqff1644	GCGATGCTGCCCGGTTGCCAAGAAGTCTAC
	proseqff1645	GCGATGCTGCCCGGTTTGTGATTCCCTACC
	proseqff1646	GCGATGCTGCCCGGTTGTGATTCCCTACCG
	proseqff1647	GCGATGCTGCCCGGTTCCCTACCGCTGCTT
	proseqff1648	GCGATGCTGCCCGGTTAGTTGGTGAGTTTG
	proseqff1649	GCGATGCTGCCCGGTTGGTGAGTTTGTAAG
	proseqff1650	GCGATGCTGCCCGGTTTGTAAGTGATGCCC
	proseqff1651	GCGATGCTGCCCGGTTGTAAGTGATGCCCT
	proseqff1652	GCGATGCTGCCCGGTTCTCGTTCCTGACAA
	proseqff1653	GCGATGCTGCCCGGTTCCTGACAAGTGCAA
	proseqff1654	GCGATGCTGCCCGGTTCTTACACCAGGAGA
	proseqff1655	GCGATGCTGCCCGGTTACACCAGGAGAGGA
	proseqff1656	GCGATGCTGCCCGGTTTGCGAAACTCATCT
	proseqff1657	GCGATGCTGCCCGGTTGCGAAACTCATCTT
	proseqff1658	GCGATGCTGCCCGGTTCACTGGCACACCGT
	proseqff1659	GCGATGCTGCCCGGTTGCATGACTACGGCA
	proseqff1660	GCGATGCTGCCCGGTTGCTGCCCTGCGGAA
	proseqff1661	GCGATGCTGCCCGGTTGACAAGTTCCGAGG
	proseqff1662	GCGATGCTGCCCGGTTCCGAGGGGTAGAGT
	proseqff1663	GCGATGCTGCCCGGTTTGTGTGTTGCCCAC
	proseqff1664	GCGATGCTGCCCGGTTGTGTGTTGCCCACT
	proseqff1665	GCGATGCTGCCCGGTTGCCCACTGGCTGAA
	proseqff1666	GCGATGCTGCCCGGTTCTGCTGATGCGGAG
	proseqff1667	GCGATGCTGCCCGGTTGCCACCACCACCAC
	proseqff1668	GCGATGCTGCCCGGTTCGAGAGGTGTGCTC
	proseqff1669	GCGATGCTGCCCGGTTTGATGTGACTGAAG
	proseqff1670	GCGATGCTGCCCGGTTGATGTGACTGAAGG
	proseqff1671	GCGATGCTGCCCGGTTCTTTTACGGCGGAT
	proseqff1672	GCGATGCTGCCCGGTTTTACGGCGGATGTG
	proseqff1673	GCGATGCTGCCCGGTTTACGGCGGATGTGG
	proseqff1674	GCGATGCTGCCCGGTTACGGCGGATGTGGC
	proseqff1675	GCGATGCTGCCCGGTTTGACACAGAAGAGT
	proseqff1676	GCGATGCTGCCCGGTTGACACAGAAGAGTA
	proseqff1677	GCGATGCTGCCCGGTTTACTCAAGACTACC
	proseqff1678	GCGATGCTGCCCGGTTACTCAAGACTACCC
	proseqff1679	GCGATGCTGCCCGGTTGCCCGAGATCCTGT
	proseqff1680	GCGATGCTGCCCGGTTAAACTTCCTACAAC
	proseqff1681	GCGATGCTGCCCGGTTCCTACAACAGCAGC
	proseqff1682	GCGATGCTGCCCGGTTGACAAGTATCTCGA
	proseqff1683	GCGATGCTGCCCGGTTTCCAGAAAGCCAAA
	proseqff1684	GCGATGCTGCCCGGTTCCAGAAAGCCAAAG
	proseqff1685	GCGATGCTGCCCGGTTGAGGCCAAGCACCG
	proseqff1686	GCGATGCTGCCCGGTTGCCTAAAGCTGATA
	proseqff1687	GCGATGCTGCCCGGTTATCCAGCATTTCCA
	proseqff1688	GCGATGCTGCCCGGTTTCCAGGAGAAAGTG
	proseqff1689	GCGATGCTGCCCGGTTCCAGGAGAAAGTGG
	proseqff1690	GCGATGCTGCCCGGTTTGGAACAGGAAGCA
	proseqff1691	GCGATGCTGCCCGGTTGGAACAGGAAGCAG
	proseqff1692	GCGATGCTGCCCGGTTCCTCCTCGGCCTCG
	proseqff1693	GCGATGCTGCCCGGTTCAATATGCTAAAGA
	proseqff1694	GCGATGCTGCCCGGTTTCGAGCATGTGCGC
	proseqff1695	GCGATGCTGCCCGGTTCGAGCATGTGCGCA
	proseqff1696	GCGATGCTGCCCGGTTATGACACACCTCCG
	proseqff1697	GCGATGCTGCCCGGTTTATGAGCGCATGAA
	proseqff1698	GCGATGCTGCCCGGTTATGAGCGCATGAAT
	proseqff1699	GCGATGCTGCCCGGTTCAGGATGAAGTTGA
	proseqff1700	GCGATGCTGCCCGGTTGATGAGCTGCTTCA
	proseqff1701	GCGATGCTGCCCGGTTCAGAAAGAGCAAAA
	proseqff1702	GCGATGCTGCCCGGTTCAGATGACGTCTTG
	proseqff1703	GCGATGCTGCCCGGTTGGCCAACATGATTA
	proseqff1704	GCGATGCTGCCCGGTTAGTGAACCAAGGAT
	proseqff1705	GCGATGCTGCCCGGTTACGGAAACGATGCT
	proseqff1706	GCGATGCTGCCCGGTTTGACCGAAACGAAA
	proseqff1707	GCGATGCTGCCCGGTTGACCGAAACGAAAA
	proseqff1708	GCGATGCTGCCCGGTTCCCGTGAATGGAGA
	proseqff1709	GCGATGCTGCCCGGTTCAGCCTGGACGATC
	proseqff1710	GCGATGCTGCCCGGTTCTTTTGGGGCTGAC
	proseqff1711	GCGATGCTGCCCGGTTTTGGGGCTGACTCT
	proseqff1712	GCGATGCTGCCCGGTTTGGGGCTGACTCTG
	proseqff1713	GCGATGCTGCCCGGTTGGGGCTGACTCTGT
	proseqff1714	GCGATGCTGCCCGGTTGAGCCTGTTGATGC
	proseqff1715	GCGATGCTGCCCGGTTGATGCCCGCCCTGC
	proseqff1716	GCGATGCTGCCCGGTTCTGGGTTGACAAAT
	proseqff1717	GCGATGCTGCCCGGTTGACAAATATCAAGA
	proseqff1718	GCGATGCTGCCCGGTTCCGACATGACTCAG
	proseqff1719	GCGATGCTGCCCGGTTCATCATCAAAAATT
	proseqff1720	GCGATGCTGCCCGGTTGGTGTTCTTTGCAG
	proseqff1721	GCGATGCTGCCCGGTTCTTTGCAGAAGATG
	proseqff1722	GCGATGCTGCCCGGTTTGCAGAAGATGTGG
	proseqff1723	GCGATGCTGCCCGGTTGCAGAAGATGTGGG
	proseqff1724	GCGATGCTGCCCGGTTCAAACAAAGGTGCA
	proseqff1725	GCGATGCTGCCCGGTTGGACTCATGGTGGG
	proseqff1726	GCGATGCTGCCCGGTTGTCATAGCGACAGT
	proseqff1727	GCGATGCTGCCCGGTTGGTGATGCTGAAGA
	proseqff1728	GCGATGCTGCCCGGTTCATCATGGTGTGGT
	proseqff1729	GCGATGCTGCCCGGTTGACGCCGCTGTCAC
	proseqff1730	GCGATGCTGCCCGGTTCTTTGAGCAGATGC
	proseqff1731	GCGATGCTGCCCGGTTTGAGCAGATGCAGA
	proseqff1732	GCGATGCTGCCCGGTTGAGCAGATGCAGAA
	proseqff1733	CGATGCTGCCCGGTTTGCCATGTTCTGTGG
	proseqff1734	CGATGCTGCCCGGTTTCTGTGGCAGACTGA
	proseqff1735	CGATGCTGCCCGGTTTCAGATCCATCAGGG
	proseqff1736	CGATGCTGCCCGGTTTGATACCAAGGAAGG
	proseqff1737	CGATGCTGCCCGGTTTGCCAAGAAGTCTAC
	proseqff1738	CGATGCTGCCCGGTTTTGTGATTCCCTACC
	proseqff1739	CGATGCTGCCCGGTTTGTGATTCCCTACCG
	proseqff1740	CGATGCTGCCCGGTTTCCCTACCGCTGCTT
	proseqff1741	CGATGCTGCCCGGTTTAGTTGGTGAGTTTG
	proseqff1742	CGATGCTGCCCGGTTTGGTGAGTTTGTAAG
	proseqff1743	CGATGCTGCCCGGTTTTGTAAGTGATGCCC
	proseqff1744	CGATGCTGCCCGGTTTGTAAGTGATGCCCT
	proseqff1745	CGATGCTGCCCGGTTTCTCGTTCCTGACAA
	proseqff1746	CGATGCTGCCCGGTTTCCTGACAAGTGCAA
	proseqff1747	CGATGCTGCCCGGTTTCTTACACCAGGAGA
	proseqff1748	CGATGCTGCCCGGTTTACACCAGGAGAGGA
	proseqff1749	CGATGCTGCCCGGTTTTGCGAAACTCATCT
	proseqff1750	CGATGCTGCCCGGTTTGCGAAACTCATCTT
	proseqff1751	CGATGCTGCCCGGTTTCACTGGCACACCGT
	proseqff1752	CGATGCTGCCCGGTTTGCATGACTACGGCA
	proseqff1753	CGATGCTGCCCGGTTTGCTGCCCTGCGGAA
	proseqff1754	CGATGCTGCCCGGTTTGACAAGTTCCGAGG
	proseqff1755	CGATGCTGCCCGGTTTCCGAGGGGTAGAGT
	proseqff1756	CGATGCTGCCCGGTTTTGTGTGTTGCCCAC
	proseqff1757	CGATGCTGCCCGGTTTGTGTGTTGCCCACT
	proseqff1758	CGATGCTGCCCGGTTTGCCCACTGGCTGAA
	proseqff1759	CGATGCTGCCCGGTTTCTGCTGATGCGGAG
	proseqff1760	CGATGCTGCCCGGTTTGCCACCACCACCAC
	proseqff1761	CGATGCTGCCCGGTTTCGAGAGGTGTGCTC
	proseqff1762	CGATGCTGCCCGGTTTTGATGTGACTGAAG
	proseqff1763	CGATGCTGCCCGGTTTGATGTGACTGAAGG
	proseqff1764	CGATGCTGCCCGGTTTCTTTTACGGCGGAT
	proseqff1765	CGATGCTGCCCGGTTTTTACGGCGGATGTG
	proseqff1766	CGATGCTGCCCGGTTTTACGGCGGATGTGG
	proseqff1767	CGATGCTGCCCGGTTTACGGCGGATGTGGC
	proseqff1768	CGATGCTGCCCGGTTTTGACACAGAAGAGT
	proseqff1769	CGATGCTGCCCGGTTTGACACAGAAGAGTA
	proseqff1770	CGATGCTGCCCGGTTTTACTCAAGACTACC
	proseqff1771	CGATGCTGCCCGGTTTACTCAAGACTACCC
	proseqff1772	CGATGCTGCCCGGTTTGCCCGAGATCCTGT
	proseqff1773	CGATGCTGCCCGGTTTAAACTTCCTACAAC
	proseqff1774	CGATGCTGCCCGGTTTCCTACAACAGCAGC
	proseqff1775	CGATGCTGCCCGGTTTGACAAGTATCTCGA
	proseqff1776	CGATGCTGCCCGGTTTTCCAGAAAGCCAAA
	proseqff1777	CGATGCTGCCCGGTTTCCAGAAAGCCAAAG
	proseqff1778	CGATGCTGCCCGGTTTGAGGCCAAGCACCG
	proseqff1779	CGATGCTGCCCGGTTTGCCTAAAGCTGATA
	proseqff1780	CGATGCTGCCCGGTTTATCCAGCATTTCCA
	proseqff1781	CGATGCTGCCCGGTTTTCCAGGAGAAAGTG
	proseqff1782	CGATGCTGCCCGGTTTCCAGGAGAAAGTGG
	proseqff1783	CGATGCTGCCCGGTTTTGGAACAGGAAGCA
	proseqff1784	CGATGCTGCCCGGTTTGGAACAGGAAGCAG
	proseqff1785	CGATGCTGCCCGGTTTCCTCCTCGGCCTCG
	proseqff1786	CGATGCTGCCCGGTTTCAATATGCTAAAGA
	proseqff1787	CGATGCTGCCCGGTTTTCGAGCATGTGCGC
	proseqff1788	CGATGCTGCCCGGTTTCGAGCATGTGCGCA
	proseqff1789	CGATGCTGCCCGGTTTATGACACACCTCCG
	proseqff1790	CGATGCTGCCCGGTTTTATGAGCGCATGAA
	proseqff1791	CGATGCTGCCCGGTTTATGAGCGCATGAAT
	proseqff1792	CGATGCTGCCCGGTTTCAGGATGAAGTTGA
	proseqff1793	CGATGCTGCCCGGTTTGATGAGCTGCTTCA
	proseqff1794	CGATGCTGCCCGGTTTCAGAAAGAGCAAAA
	proseqff1795	CGATGCTGCCCGGTTTCAGATGACGTCTTG
	proseqff1796	CGATGCTGCCCGGTTTGGCCAACATGATTA
	proseqff1797	CGATGCTGCCCGGTTTAGTGAACCAAGGAT
	proseqff1798	CGATGCTGCCCGGTTTACGGAAACGATGCT
	proseqff1799	CGATGCTGCCCGGTTTTGACCGAAACGAAA
	proseqff1800	CGATGCTGCCCGGTTTGACCGAAACGAAAA
	proseqff1801	CGATGCTGCCCGGTTTCCCGTGAATGGAGA
	proseqff1802	CGATGCTGCCCGGTTTCAGCCTGGACGATC
	proseqff1803	CGATGCTGCCCGGTTTCTTTTGGGGCTGAC
	proseqff1804	CGATGCTGCCCGGTTTTTGGGGCTGACTCT
	proseqff1805	CGATGCTGCCCGGTTTTGGGGCTGACTCTG
	proseqff1806	CGATGCTGCCCGGTTTGGGGCTGACTCTGT
	proseqff1807	CGATGCTGCCCGGTTTGAGCCTGTTGATGC
	proseqff1808	CGATGCTGCCCGGTTTGATGCCCGCCCTGC
	proseqff1809	CGATGCTGCCCGGTTTCTGGGTTGACAAAT
	proseqff1810	CGATGCTGCCCGGTTTGACAAATATCAAGA
	proseqff1811	CGATGCTGCCCGGTTTCCGACATGACTCAG
	proseqff1812	CGATGCTGCCCGGTTTCATCATCAAAAATT
	proseqff1813	CGATGCTGCCCGGTTTGGTGTTCTTTGCAG
	proseqff1814	CGATGCTGCCCGGTTTCTTTGCAGAAGATG
	proseqff1815	CGATGCTGCCCGGTTTTGCAGAAGATGTGG
	proseqff1816	CGATGCTGCCCGGTTTGCAGAAGATGTGGG
	proseqff1817	CGATGCTGCCCGGTTTCAAACAAAGGTGCA
	proseqff1818	CGATGCTGCCCGGTTTGGACTCATGGTGGG
	proseqff1819	CGATGCTGCCCGGTTTGTCATAGCGACAGT
	proseqff1820	CGATGCTGCCCGGTTTGGTGATGCTGAAGA
	proseqff1821	CGATGCTGCCCGGTTTCATCATGGTGTGGT
	proseqff1822	CGATGCTGCCCGGTTTGACGCCGCTGTCAC
	proseqff1823	CGATGCTGCCCGGTTTCTTTGAGCAGATGC
	proseqff1824	CGATGCTGCCCGGTTTTGAGCAGATGCAGA
	proseqff1825	CGATGCTGCCCGGTTTGAGCAGATGCAGAA
	proseqff1827	GATGCTGCCCGGTTTGCTGGCCGCCTGGAC
	proseqff1828	GATGCTGCCCGGTTTGGCCGCCTGGACGGC
	proseqff1829	GATGCTGCCCGGTTTGGACGGCTCGGGCGC
	proseqff1830	GATGCTGCCCGGTTTGGAGGTACCCACTGA
	proseqff1831	GATGCTGCCCGGTTTGATGGTAATGCTGGC
	proseqff1832	GATGCTGCCCGGTTTGGTAATGCTGGCCTG
	proseqff1833	GATGCTGCCCGGTTTGCTGGCCTGCTGGCT
	proseqff1834	GATGCTGCCCGGTTTGGCCTGCTGGCTGAA
	proseqff1835	GATGCTGCCCGGTTTGCTGGCTGAACCCCA
	proseqff1836	GATGCTGCCCGGTTTGGCTGAACCCCAGAT
	proseqff1837	GATGCTGCCCGGTTTGAACCCCAGATTGCC
	proseqff1838	GATGCTGCCCGGTTTGCCATGTTCTGTGGC
	proseqff1839	GATGCTGCCCGGTTTGTTCTGTGGCAGACT
	proseqff1840	GATGCTGCCCGGTTTGTGGCAGACTGAACA
	proseqff1841	GATGCTGCCCGGTTTGGCAGACTGAACATG
	proseqff1842	GATGCTGCCCGGTTTGAACATGCACATGAA
	proseqff1843	GATGCTGCCCGGTTTGCACATGAATGTCCA
	proseqff1844	GATGCTGCCCGGTTTGAATGTCCAGAATGG
	proseqff1845	GATGCTGCCCGGTTTGTCCAGAATGGGAAG
	proseqff1846	GATGCTGCCCGGTTTGGGAAGTGGGATTCA
	proseqff1847	GATGCTGCCCGGTTTGGGATTCAGATCCAT
	proseqff1848	GATGCTGCCCGGTTTGCATTGATACCAAGG
	proseqff1849	GATGCTGCCCGGTTTGATACCAAGGAAGGC
	proseqff1850	GATGCTGCCCGGTTTGCAGTATTGCCAAGA
	proseqff1851	GATGCTGCCCGGTTTGCCAAGAAGTCTACC
	proseqff1852	GATGCTGCCCGGTTTGAACTGCAGATCACC
	proseqff1853	GATGCTGCCCGGTTTGCAGATCACCAATGT
	proseqff1854	GATGCTGCCCGGTTTGTGGTAGAAGCCAAC
	proseqff1855	GATGCTGCCCGGTTTGGTAGAAGCCAACCA
	proseqff1856	GATGCTGCCCGGTTTGACCATCCAGAACTG
	proseqff1857	GATGCTGCCCGGTTTGGTGCAAGCGGGGCC
	proseqff1858	GATGCTGCCCGGTTTGCAAGCGGGGCCGCA
	proseqff1859	GATGCTGCCCGGTTTGCAAGACCCATCCCC
	proseqff1860	GATGCTGCCCGGTTTGTGATTCCCTACCGC
	proseqff1861	GATGCTGCCCGGTTTGATTCCCTACCGCTG
	proseqff1862	GATGCTGCCCGGTTTGCTTAGTTGGTGAGT
	proseqff1863	GATGCTGCCCGGTTTGGTGAGTTTGTAAGT
	proseqff1864	GATGCTGCCCGGTTTGAGTTTGTAAGTGAT
	proseqff1865	GATGCTGCCCGGTTTGTAAGTGATGCCCTT
	proseqff1866	GATGCTGCCCGGTTTGATGCCCTTCTCGTT
	proseqff1867	GATGCTGCCCGGTTTGCCCTTCTCGTTCCT
	proseqff1868	GATGCTGCCCGGTTTGACAAGTGCAAATTC
	proseqff1869	GATGCTGCCCGGTTTGCAAATTCTTACACC
	proseqff1870	GATGCTGCCCGGTTTGGATGTTTGCGAAAC
	proseqff1871	GATGCTGCCCGGTTTGTTTGCGAAACTCAT
	proseqff1872	GATGCTGCCCGGTTTGCGAAACTCATCTTC
	proseqff1873	GATGCTGCCCGGTTTGGCACACCGTCGCCA
	proseqff1874	GATGCTGCCCGGTTTGCAGTGAGAAGAGTA
	proseqff1875	GATGCTGCCCGGTTTGAGAAGAGTACCAAC
	proseqff1876	GATGCTGCCCGGTTTGCATGACTACGGCAT
	proseqff1877	GATGCTGCCCGGTTTGACTACGGCATGTTG
	proseqff1878	GATGCTGCCCGGTTTGTTGCTGCCCTGCGG
	proseqff1879	GATGCTGCCCGGTTTGCTGCCCTGCGGAAT
	proseqff1880	GATGCTGCCCGGTTTGCCCTGCGGAATTGA
	proseqff1881	GATGCTGCCCGGTTTGCGGAATTGACAAGT
	proseqff1882	GATGCTGCCCGGTTTGACAAGTTCCGAGGG
	proseqff1883	GATGCTGCCCGGTTTGTGTGTTGCCCACTG
	proseqff1884	GATGCTGCCCGGTTTGTGTTGCCCACTGGC
	proseqff1885	GATGCTGCCCGGTTTGTTGCCCACTGGCTG
	proseqff1886	GATGCTGCCCGGTTTGCCCACTGGCTGAAG
	proseqff1887	GATGCTGCCCGGTTTGGCTGAAGAAAGTGA
	proseqff1888	GATGCTGCCCGGTTTGAAGAAAGTGACAAT
	proseqff1889	GATGCTGCCCGGTTTGACAATGTGGATTCT
	proseqff1890	GATGCTGCCCGGTTTGTGGATTCTGCTGAT
	proseqff1891	GATGCTGCCCGGTTTGGATTCTGCTGATGC
	proseqff1892	GATGCTGCCCGGTTTGCTGATGCGGAGGAG
	proseqff1893	GATGCTGCCCGGTTTGATGCGGAGGAGGAT
	proseqff1894	GATGCTGCCCGGTTTGCGGAGGAGGATGAC
	proseqff1895	GATGCTGCCCGGTTTGACTCGGATGTCTGG
	proseqff1896	GATGCTGCCCGGTTTGTCTGGTGGGGCGGA
	proseqff1897	GATGCTGCCCGGTTTGGTGGGGCGGAGCAG
	proseqff1898	GATGCTGCCCGGTTTGGGGCGGAGCAGACA
	proseqff1899	GATGCTGCCCGGTTTGCAGATGGGAGTGAA
	proseqff1900	GATGCTGCCCGGTTTGGGAGTGAAGACAAA
	proseqff1901	GATGCTGCCCGGTTTGAAGACAAAGTAGTA
	proseqff1902	GATGCTGCCCGGTTTGGCTGAGGTGGAAGA
	proseqff1903	GATGCTGCCCGGTTTGAGGTGGAAGAAGAA
	proseqff1904	GATGCTGCCCGGTTTGGAAGAAGAAGAAGC
	proseqff1905	GATGCTGCCCGGTTTGATGACGAGGACGAT
	proseqff1906	GATGCTGCCCGGTTTGACGAGGACGATGAG
	proseqff1907	GATGCTGCCCGGTTTGAGGATGGTGATGAG
	proseqff1908	GATGCTGCCCGGTTTGGTGATGAGGTAGAG
	proseqff1909	GATGCTGCCCGGTTTGATGAGGTAGAGGAA
	proseqff1910	GATGCTGCCCGGTTTGAGGTAGAGGAAGAG
	proseqff1911	GATGCTGCCCGGTTTGAGGAACCCTACGAA
	proseqff1912	GATGCTGCCCGGTTTGCCACCACCACCACC
	proseqff1913	GATGCTGCCCGGTTTGTGGAAGAGGTGGTT
	proseqff1914	GATGCTGCCCGGTTTGGAAGAGGTGGTTCG
	proseqff1915	GATGCTGCCCGGTTTGGTTCGAGAGGTGTG
	proseqff1916	GATGCTGCCCGGTTTGTGCTCTGAACAAGC
	proseqff1917	GATGCTGCCCGGTTTGCTCTGAACAAGCCG
	proseqff1918	GATGCTGCCCGGTTTGAACAAGCCGAGACG
	proseqff1919	GATGCTGCCCGGTTTGCCGAGCAATGATCT
	proseqff1920	GATGCTGCCCGGTTTGATCTCCCGCTGGTA
	proseqff1921	GATGCTGCCCGGTTTGGTACTTTGATGTGA
	proseqff1922	GATGCTGCCCGGTTTGATGTGACTGAAGGG
	proseqff1923	GATGCTGCCCGGTTTGTGACTGAAGGGAAG
	proseqff1924	GATGCTGCCCGGTTTGACTGAAGGGAAGTG
	proseqff1925	GATGCTGCCCGGTTTGAAGGGAAGTGTGCC
	proseqff1926	GATGCTGCCCGGTTTGTGCCCCATTCTTTT
	proseqff1927	GATGCTGCCCGGTTTGCCCCATTCTTTTAC
	proseqff1928	GATGCTGCCCGGTTTGTGGCGGCAACCGGA
	proseqff1929	GATGCTGCCCGGTTTGGCGGCAACCGGAAC
	proseqff1930	GATGCTGCCCGGTTTGACACAGAAGAGTAC
	proseqff1931	GATGCTGCCCGGTTTGCATGGCCGTGTGTG
	proseqff1932	GATGCTGCCCGGTTTGGCCGTGTGTGGCAG
	proseqff1933	GATGCTGCCCGGTTTGTGTGGCAGCGCCAT
	proseqff1934	GATGCTGCCCGGTTTGTGGCAGCGCCATGT
	proseqff1935	GATGCTGCCCGGTTTGGCAGCGCCATGTCC
	proseqff1936	GATGCTGCCCGGTTTGTCCCAAAGTTTACT
	proseqff1937	GATGCTGCCCGGTTTGCCCGAGATCCTGTT
	proseqff1938	GATGCTGCCCGGTTTGTTAAACTTCCTACA
	proseqff1939	GATGCTGCCCGGTTTGATGCCGTTGACAAG
	proseqff1940	GATGCTGCCCGGTTTGCCGTTGACAAGTAT
	proseqff1941	GATGCTGCCCGGTTTGACAAGTATCTCGAG
	proseqff1942	GATGCTGCCCGGTTTGGGGATGAGAATGAA
	proseqff1943	GATGCTGCCCGGTTTGAGAATGAACATGCC
	proseqff1944	GATGCTGCCCGGTTTGAACATGCCCATTTC
	proseqff1945	GATGCTGCCCGGTTTGCCCATTTCCAGAAA
	proseqff1946	GATGCTGCCCGGTTTGAGGCCAAGCACCGA
	proseqff1947	GATGCTGCCCGGTTTGTCCCAGGTCATGAG
	proseqff1948	GATGCTGCCCGGTTTGAGAGAATGGGAAGA
	proseqff1949	GATGCTGCCCGGTTTGGGAAGAGGCAGAAC
	proseqff1950	GATGCTGCCCGGTTTGCCTAAAGCTGATAA
	proseqff1951	GATGCTGCCCGGTTTGATAAGAAGGCAGTT
	proseqff1952	GATGCTGCCCGGTTTGGAATCTTTGGAACA
	proseqff1953	GATGCTGCCCGGTTTGGAACAGGAAGCAGC
	proseqff1954	GATGCTGCCCGGTTTGGTGGAGACACACAT
	proseqff1955	GATGCTGCCCGGTTTGGAGACACACATGGC
	proseqff1956	GATGCTGCCCGGTTTGGCCAGAGTGGAAGC
	proseqff1957	GATGCTGCCCGGTTTGGAAGCCATGCTCAA
	proseqff1958	GATGCTGCCCGGTTTGCTCAATGACCGCCG
	proseqff1959	GATGCTGCCCGGTTTGACCGCCGCCGCCTG
	proseqff1960	GATGCTGCCCGGTTTGGCCCTGGAGAACTA
	proseqff1961	GATGCTGCCCGGTTTGGAGAACTACATCAC
	proseqff1962	GATGCTGCCCGGTTTGCAGGCTGTTCCTCC
	proseqff1963	GATGCTGCCCGGTTTGTTCCTCCTCGGCCT
	proseqff1964	GATGCTGCCCGGTTTGTTCAATATGCTAAA
	proseqff1965	GATGCTGCCCGGTTTGCTAAAGAAGTATGT
	proseqff1966	GATGCTGCCCGGTTTGTCCGCGCAGAACAG
	proseqff1967	GATGCTGCCCGGTTTGTGCGCATGGTGGAT
	proseqff1968	GATGCTGCCCGGTTTGCGCATGGTGGATCC
	proseqff1969	GATGCTGCCCGGTTTGGTGGATCCCAAGAA
	proseqff1970	GATGCTGCCCGGTTTGGATCCCAAGAAAGC
	proseqff1971	GATGCTGCCCGGTTTGACACACCTCCGTGT
	proseqff1972	GATGCTGCCCGGTTTGTGATTTATGAGCGC
	proseqff1973	GATGCTGCCCGGTTTGATTTATGAGCGCAT
	proseqff1974	GATGCTGCCCGGTTTGAGCGCATGAATCAG
	proseqff1975	GATGCTGCCCGGTTTGAATCAGTCTCTCTC
	proseqff1976	GATGCTGCCCGGTTTGCTCTACAACGTGCC
	proseqff1977	GATGCTGCCCGGTTTGCCTGCAGTGGCCGA
	proseqff1978	GATGCTGCCCGGTTTGCAGTGGCCGAGGAG
	proseqff1979	GATGCTGCCCGGTTTGGCCGAGGAGATTCA
	proseqff1980	GATGCTGCCCGGTTTGAAGTTGATGAGCTG
	proseqff1981	GATGCTGCCCGGTTTGATGAGCTGCTTCAG
	proseqff1982	GATGCTGCCCGGTTTGAGCTGCTTCAGAAA
	proseqff1983	GATGCTGCCCGGTTTGCTTCAGAAAGAGCA
	proseqff1984	GATGCTGCCCGGTTTGACGTCTTGGCCAAC
	proseqff1985	GATGCTGCCCGGTTTGGCCAACATGATTAG
	proseqff1986	GATGCTGCCCGGTTTGATTAGTGAACCAAG
	proseqff1987	GATGCTGCCCGGTTTGAACCAAGGATCAGT
	proseqff1988	GATGCTGCCCGGTTTGCTCTCATGCCATCT
	proseqff1989	GATGCTGCCCGGTTTGCCATCTTTGACCGA
	proseqff1990	GATGCTGCCCGGTTTGACCGAAACGAAAAC
	proseqff1991	GATGCTGCCCGGTTTGGAGCTCCTTCCCGT
	proseqff1992	GATGCTGCCCGGTTTGAATGGAGAGTTCAG
	proseqff1993	GATGCTGCCCGGTTTGGAGAGTTCAGCCTG
	proseqff1994	GATGCTGCCCGGTTTGGACGATCTCCAGCC
	proseqff1995	GATGCTGCCCGGTTTGGCATTCTTTTGGGG
	proseqff1996	GATGCTGCCCGGTTTGGGGCTGACTCTGTG
	proseqff1997	GATGCTGCCCGGTTTGACTCTGTGCCAGCC
	proseqff1998	GATGCTGCCCGGTTTGTGCCAGCCAACACA
	proseqff1999	GATGCTGCCCGGTTTGCCAGCCAACACAGA
	proseqff2000	GATGCTGCCCGGTTTGAGCCTGTTGATGCC
	proseqff2001	GATGCTGCCCGGTTTGTTGATGCCCGCCCT
	proseqff2002	GATGCTGCCCGGTTTGATGCCCGCCCTGCT
	proseqff2003	GATGCTGCCCGGTTTGCCCGCCCTGCTGCC
	proseqff2004	GATGCTGCCCGGTTTGCTGCCGACCGAGGA
	proseqff2005	GATGCTGCCCGGTTTGCCGACCGAGGACTG
	proseqff2006	GATGCTGCCCGGTTTGACCACTCGACCAGG
[truncated: 180,656 more rows]

## Sheet: Supple. Table 2
	Supplementary Table 2 | Probe-sequences detected in SRR7905478 and SRR7905479 from PRJNA493258
	Probe sequence ID	Probe sequence	Recombination site	Aβ-producibility	Read count*		Commonality with the report of Lee et al.**
					SAD	NCI
					SRR7905479	SRR7905478
	proseqff9100	GCGCTGGAGGTACCCAATCATTGGACTCAT	ex2 : ex17		99104	1915	○
	proseqff37467	AACTGCAGATCACCAAGATGGATGCAGAAT	ex3 : ex16	○	16636	264
	proseqff46349	CGGGGCCGCAAGCAGTGTTGTCATAGCGAC	ex3 : ex17		15287	14
	proseqff46527	GGGGCCGCAAGCAGTGTTGTCATAGCGACA	ex3 : ex17		15112	22
	proseqff31555	CAAGGAAGGCATCCTGCAGAATTCCGACAT	ex2 : ex16		14917	107	○
	proseqff32061	GGAAGGCATCCTGCAGAATTCCGACATGAC	ex2 : ex16		14201	89
	proseqff6329	TGGCCGCCTGGACGGCTCCTTCCCGTGAAT	ex1 : ex14		4437	31
	proseqff6549	GCCGCCTGGACGGCTCCTTCCCGTGAATGG	ex1 : ex14		4261	18
	proseqff44082	TCCAGAACTGGTGCAATCATTGGACTCATG	ex3 : ex17		3159	3
	proseqff43358	GACCATCCAGAACTGGTGCAATCATTGGAC	ex3 : ex17		3127	6
	proseqff2514	GCTGCCCGGTTTGGCAAGTTCTTTGAGCAG	ex1 : ex18		400	41022
	proseqff15648	GAACCCCAGATTGCCAAGTTCTTTGAGCAG	ex2 : ex18		222	38585
	proseqff39073	ACCAATGTGGTAGAAGCCAACACAGAAAAC	ex3 : ex14	○	19	-
	proseqff31581	CAAGGAAGGCATCCTGCAGCAGAACGGCTA	ex2 : ex18		15	-
	proseqff39781	TGTGGTAGAAGCCAACACAGAAAACGAAGT	ex3 : ex14	○	12	-	○
	proseqff32077	GGAAGGCATCCTGCAGCAGAACGGCTACGA	ex2 : ex18		10	-
	proseqff31699	AAGGAAGGCATCCTGCAGAATTCCGACATG	ex2 : ex16		4	-
	proseqff6039	GCTGGCCGCCTGGACGGCCTCGTCACGTGT	ex1 : ex11		3	-
	proseqff183811	CACCTTGGTGATGCTGGAGGTTGACGCCGC	ex17 : ex17		1	-
	proseqff31854	AGGAAGGCATCCTGCAGAATTCCGACATGA	ex2 : ex16		1	-
	proseqff32886	ATCCTGCAGTATTGCCGACATGACTCAGGA	ex2 : ex16	○	1	-
	proseqff43466	ACCATCCAGAACTGGTGCAATCATTGGACT	ex3 : ex17		1	-
	proseqff43777	CATCCAGAACTGGTGCAATCATTGGACTCA	ex3 : ex17		1	-
	proseqff43929	ATCCAGAACTGGTGCAATCATTGGACTCAT	ex3 : ex17		1	-
	proseqff32330	AGGCATCCTGCAGTATTCCGACATGACTCA	ex2 : ex16		1	-
	proseqff2327	TGCTGCCCGGTTTGGCAGATGCAGAACTAG	ex1 : ex18		1	1
	proseqff110358	CCACCACCACCACCACCAGGTTCTGGGTTG	ex6 : ex15		-	92
	proseqff110566	ACCACCACCACCACCAGGTTCTGGGTTGAC	ex6 : ex15		-	76
	proseqff44955	CTGGTGCAAGCGGGGCTGTCACCCCAGAGG	ex3 : ex18		-	50
	proseqff2654	CTGCCCGGTTTGGCACAAGTTCTTTGAGCA	ex1 : ex18		-	32
	proseqff27497	CATCAGGGACCAAAACCTGTCCAAGATGCA	ex2 : ex18		-	7
	proseqff27945	CAGGGACCAAAACCTGTCCAAGATGCAGCA	ex2 : ex18		-	4
	proseqff30760	TGATACCAAGGAAGGCTACGAAAATCCAAC	ex2 : ex18		-	3
	proseqff30631	TTGATACCAAGGAAGGCTACGAAAATCCAA	ex2 : ex18		-	1
	proseqff3137	CCCGGTTTGGCACTGCAGAACGGCTACGAA	ex1 : ex18		-	1
	proseqff16089	CCCCAGATTGCCATGTTCTTTGAGCAGATG	ex2 : ex18		-	1
	proseqff2779	TGCCCGGTTTGGCACTTTGAGCAGATGCAG	ex1 : ex18		-	1
	proseqff184481	GAAAATCCAACCTACAGATGCAGAACTAGA	ex18 : ex18	○	-	1
	*Total read count of each SRR per probe
	** Refference 38

## Sheet: Supple. Table 3
	Supplementary Table 3 | Positive probe-sequences in PRJNA574438
	Probe ID	Probe sequence	Junction	Aβ-producible	Number of positive case		Average read count per case
				(no frame shift)	SAD	NCI	SAD	NCI
	proseqff178928	AACACAGAAAACGAAGGTTCTGGGTTGACA	ex14 : ex15	○	124	91	49.7326	30.497
	proseqff97091	CTGAGGTGGAAGAAGAAGAAGCCACAGAGA	ex6 : ex6	○	21	11	0.395349	0.212121
	proseqff93895	GAAGTAGCAGAGGAGGAAGAAGAAGAAGCC	ex6 : ex6	○	17	6	0.238372	0.139394
	proseqff90221	ATGCAGATGGGAGTGAAGAAGTGGCTGAGG	ex6 : ex6	○	15	2	0.255814	0.0969697
	proseqff8330	CTCGGGCGCTGGAGGTCTACCCTGAACTGC	ex2 : ex3	○	9	4	0.122093	0.133333
	proseqff95093	GAGGAGGAAGAAGTGGCTGAGGAACCCTAC	ex6 : ex6	○	11	5	0.104651	0.115152
	proseqff184372	GAGCGCCACCTGTCCAGATGCAGAACTAGA	ex18 : ex18	○	2	0	0.19186	0
	proseqff95821	GAAGAAGTGGCTGAGGAACCCTACGAAGAA	ex6 : ex6	○	9	3	0.139535	0.0424242
	proseqff153526	AGCCAACGAGAGACAGACAGCACACCCTAA	ex11 : ex12		1	0	0.156977	0
	proseqff102427	ATGGTGATGAGGTAGAGGAACCCTACGAAG	ex6 : ex6	○	7	2	0.0988372	0.0424242
	proseqff98028	GGAAGAAGAAGAAGCCACAGAGAGAACCAC	ex6 : ex6	○	12	5	0.0872093	0.0363636
	proseqff96657	TGGCTGAGGTGGAAGAAGAGGCTGAGGAAC	ex6 : ex6	○	9	0	0.133721	0
	proseqff143940	CGAGAGAGAATGTCCCAGCATTTCCAGGAG	ex9 : ex10	○	2	1	0.110465	0.0181818
	proseqff91893	GAAGACAAAGTAGTAGAAGAAGCCGATGAT	ex6 : ex6	○	6	3	0.0813953	0.030303
	proseqff92762	AAGTAGTAGAAGTAGCTGAGGTGGAAGAAG	ex6 : ex6	○	4	0	0.110465	0
	proseqff142995	AGGCCAAGCACCGAGAGAGAATGGGAAGAG	ex9 : ex10		5	2	0.0639535	0.0484848
	proseqff184411	CCTGTCCAAGATGCAGAACTAGACCCCCGC	ex18 : ex18	○	4	3	0.0523256	0.0545455
	proseqff97088	CTGAGGTGGAAGAAGAGGCTGAGGAACCCT	ex6 : ex6	○	2	2	0.0348837	0.0666667
	proseqff100035	ATGATGACGAGGACGATGAGAATGAACATG	ex6 : ex9	○	2	1	0.0290698	0.0727273
	proseqff40530	AGAAGCCAACCAACCAGTGAGAAGAGTACC	ex3 : ex5		0	1	0	0.10303
	proseqff141324	AGAAAGCCAAAGAGAGAGAATGTCCCAGGT	ex9 : ex9		0	1	0	0.0969697
	proseqff101427	ACGATGAGGATGGTGAAGAGGCTGAGGAAC	ex6 : ex6	○	0	3	0	0.0969697
	proseqff113405	AAGAGGTGGTTCGAGATGAGCTGCTTCAGA	ex7 : ex13	○	4	1	0.0348837	0.0545455
	proseqff171185	ATTCAGGATGAAGTTGGTGTTCTTTGCAGA	ex13 : ex16		2	2	0.0232558	0.0666667
	proseqff94443	TAGCAGAGGAGGAAGAAGAGGCTGAGGAAC	ex6 : ex6	○	5	3	0.0523256	0.0181818
	proseqff8003	GGCTCGGGCGCTGGAGTTGGTGAGTTTGTA	ex1 : ex3		7	0	0.0813953	0
	proseqff93154	TAGTAGAAGTAGCAGAAGAAGAAGAAGCCG	ex6 : ex6	○	0	2	0	0.0848485
	proseqff173317	GACGTCTTGGCCAACACAGAAAACGAAGTT	ex14 : ex14	○	0	1	0	0.0848485
	proseqff143763	CACCGAGAGAGAATGTCCCAGGTTATGACA	ex9 : ex12	○	1	0	0.0813953	0
	proseqff84154	ATGCGGAGGAGGATGACAAAGTAGTAGAAG	ex5 : ex6	○	1	1	0.0116279	0.0666667
	proseqff103501	GAGGTAGAGGAAGAGGTGGTTCGAGAGGTG	ex6 : ex6	○	3	1	0.0232558	0.0545455
	proseqff7657	ACGGCTCGGGCGCTGGAGTGAAGACAAAGT	ex1 : ex5		3	1	0.0639535	0.0121212
	proseqff84171	ATGCGGAGGAGGATGAGGATGGTGATGAGG	ex5 : ex6	○	0	1	0	0.0787879
	proseqff76816	GGGGTAGAGTTTGTGTGGAAGAAGAAGAAG	ex5 : ex6		0	1	0	0.0727273
	proseqff97367	GAGGTGGAAGAAGAAGCCACAGAGAGAACC	ex6 : ex6	○	3	1	0.0581395	0.00606061
	proseqff90226	ATGCAGATGGGAGTGAAGAAGCCGATGATG	ex6 : ex6	○	3	1	0.0290698	0.0363636
	proseqff107044	AAGAAGCCACAGAGAGGCTTGAGGCCAAGC	ex6 : ex9	○	1	0	0.0639535	0
	proseqff95177	AGGAGGAAGAAGTGGCCGATGATGACGAGG	ex6 : ex6	○	2	0	0.0581395	0
	proseqff102746	GGTGATGAGGTAGAGGAAGAGGCAGAACGT	ex6 : ex10	○	2	1	0.0348837	0.0242424
	proseqff88662	CAGACACAGACTATGCAGAGGAGGAAGAAG	ex5 : ex6	○	3	1	0.0290698	0.030303
	proseqff93479	GTAGAAGTAGCAGAGGAAGAAGAAGAAGCC	ex6 : ex6	○	6	0	0.0581395	0
	proseqff183216	TGCAATCATTGGACTCATGGTGTGGTGGAG	ex17 : ex17		1	0	0.0581395	0
	proseqff102091	GAGGATGGTGATGAGGAACCCTACGAAGAA	ex6 : ex6	○	1	1	0.0406977	0.0181818
	proseqff84178	ATGCGGAGGAGGATGAGGAACCCTACGAAG	ex5 : ex6	○	0	1	0	0.0606061
	proseqff99289	AAGCCGATGATGACGAGGTAGAGGAAGAGG	ex6 : ex6	○	0	1	0	0.0606061
	proseqff101662	GATGAGGATGGTGATGAGGAACCCTACGAA	ex6 : ex6	○	4	2	0.0348837	0.0181818
	proseqff109660	GCATTGCCACCACCACAGAGTCTGTGGAAG	ex6 : ex6	○	2	1	0.0174419	0.0363636
	proseqff87501	TGGGGCGGAGCAGACACAGAGAGAACCACC	ex5 : ex6	○	2	1	0.0290698	0.0242424
	proseqff103582	AGGTAGAGGAAGAGGCCACAGAGAGAACCA	ex6 : ex6	○	1	1	0.0465116	0.00606061
	proseqff93988	AAGTAGCAGAGGAGGAAGAAGAAGCCGATG	ex6 : ex6	○	3	1	0.0232558	0.0242424
	proseqff94718	GCAGAGGAGGAAGAAGAAGAAGCCGATGAT	ex6 : ex6	○	4	1	0.0465116	0.00606061
	proseqff97790	GTGGAAGAAGAAGAAGGAACCCTACGAAGA	ex6 : ex6		1	0	0.0523256	0
	proseqff126017	ACTTTGACACAGAAGAGAACTACATCACCG	ex7 : ex11	○	0	1	0	0.0545455
	proseqff91618	AGTGAAGACAAAGTAGAAGAAGAAGCCGAT	ex6 : ex6	○	3	1	0.0232558	0.0242424
	proseqff171139	GATTCAGGATGAAGTTGGTGTTCTTTGCAG	ex13 : ex16		4	1	0.0406977	0.00606061
	proseqff93989	AAGTAGCAGAGGAGGAAGAAGCCGATGATG	ex6 : ex6	○	3	1	0.0232558	0.00606061
	proseqff81032	GAAAGTGACAATGTGGATGGTGATGAGGTA	ex5 : ex6	○	1	1	0.0174419	0.030303
	proseqff144010	GAGAGAGAATGTCCCAGCATTTCCAGGAGA	ex9 : ex10	○	1	0	0.0465116	0
	proseqff51458	CCCTACCGCTGCTTAGACATGCAGTGAGAA	ex3 : ex4		0	1	0	0.0484848
	proseqff145424	GTCATGAGAGAATGGGAAGCAGCCAACGAG	ex10 : ex11	○	0	1	0	0.0484848
	proseqff8426	CTCGGGCGCTGGAGGTGTTCTTTGCAGAAG	ex2 : ex17		2	1	0.0116279	0.030303
	proseqff96661	TGGCTGAGGTGGAAGAAGAAGCCACAGAGA	ex6 : ex6	○	3	2	0.0232558	0.0181818
	proseqff98978	AAGAAGCCGATGATGAGAACCACCAGCATT	ex6 : ex6		2	2	0.0232558	0.0181818
	proseqff175223	CTCTCATGCCATCTTTGACAAATATCAAGA	ex14 : ex16	○	1	0	0.0406977	0
	proseqff95905	AAGAAGTGGCTGAGGTAGAGGAAGAGGCTG	ex6 : ex6	○	2	1	0.0348837	0.00606061
	proseqff136812	GTTGACAAGTATCTCGAGAGAGAATGTCCC	ex9 : ex9		2	0	0.0406977	0
	proseqff97364	GAGGTGGAAGAAGAAGGCTGAGGAACCCTA	ex6 : ex6		3	1	0.0290698	0.00606061
	proseqff113337	AAGAGGTGGTTCGAGAAGTGTGCCCCATTC	ex7 : ex7		1	1	0.0116279	0.030303
	proseqff44097	CCAGAACTGGTGCAAGACCCATCCCCACTT	ex3 : ex3	○	1	1	0.0348837	0.00606061
	proseqff102090	GAGGATGGTGATGAGGCTGAGGAACCCTAC	ex6 : ex6	○	1	1	0.0174419	0.0242424
	proseqff129440	CGCCATGTCCCAAAGTCATGAGAGAATGGG	ex8 : ex10		1	0	0.0406977	0
	proseqff127121	AGAGTACTGCATGGCCAGAGTGGAAGCCAT	ex7 : ex11	○	0	1	0	0.0424242
	proseqff184385	GCGCCACCTGTCCAAGATGCAGAACTAGAC	ex18 : ex18	○	1	2	0.0232558	0.0121212
	proseqff99996	ATGATGACGAGGACGATGAGGTAGAGGAAG	ex6 : ex6	○	4	1	0.0290698	0.00606061
	proseqff97789	GTGGAAGAAGAAGAAGGCTGAGGAACCCTA	ex6 : ex6		1	1	0.00581395	0.030303
	proseqff48228	GTGCAAGACCCATCCCCTACCGCTGCTTAG	ex3 : ex3		1	0	0.0348837	0
	proseqff101794	ATGAGGATGGTGATGAGGCTGAGGAACCCT	ex6 : ex6	○	3	1	0.0290698	0.00606061
	proseqff102429	ATGGTGATGAGGTAGAAGAAGCCACAGAGA	ex6 : ex6	○	1	0	0.0348837	0
	proseqff144112	AGAGAGAATGTCCCAGCATTTCCAGGAGAA	ex9 : ex10	○	2	1	0.0232558	0.0121212
	proseqff112463	GAGTCTGTGGAAGAGGACAGACAGCACACC	ex6 : ex12	○	1	0	0.0348837	0
	proseqff95818	GAAGAAGTGGCTGAGGTAGAGGAAGAGGCT	ex6 : ex6	○	1	0	0.0348837	0
	proseqff102956	TGATGAGGTAGAGGAACCCTACGAAGAAGC	ex6 : ex6	○	4	0	0.0348837	0
	proseqff97788	GTGGAAGAAGAAGAAGAGGCTGAGGAACCC	ex6 : ex6	○	1	1	0.0232558	0.0121212
	proseqff107731	CCACAGAGAGAACCACCACCACCACCACCA	ex6 : ex6	○	1	1	0.00581395	0.030303
	proseqff182459	ATCATCAAAAATTGGTTGACGCCGCTGTCA	ex17 : ex18		1	0	0.0348837	0
	proseqff146832	GAGGCAGAACGTCAAGCATTTCCAGGAGAA	ex10 : ex10		0	1	0	0.0363636
	proseqff8028	GGCTCGGGCGCTGGAGTGAAGACAAAGTAG	ex1 : ex5		2	1	0.0174419	0.0121212
	proseqff10162	AGGTACCCACTGATGGAGAGGATGGATGTT	ex2 : ex4		1	1	0.00581395	0.0242424
	proseqff97671	GGTGGAAGAAGAAGAAGCCACAGAGAGAAC	ex6 : ex6	○	3	0	0.0290698	0
	proseqff84149	ATGCGGAGGAGGATGACACAGACTATGCAG	ex5 : ex5	○	1	0	0.0290698	0
	proseqff102721	GGTGATGAGGTAGAGGAAGAGGTGGTTCGA	ex6 : ex6	○	1	0	0.00581395	0
	proseqff102806	GTGATGAGGTAGAGGAAGAAGCCACAGAGA	ex6 : ex6	○	0	3	0	0.030303
	proseqff101463	ACGATGAGGATGGTGATGAGAATGAACATG	ex6 : ex9	○	2	0	0.0290698	0
	proseqff119214	CCCGCTGGTACTTTGAAGTGTGCCCCATTC	ex7 : ex7		1	0	0.0290698	0
	proseqff134516	TCCTACAACAGCAGCCAGAGGAGCGCCACC	ex9 : ex18		1	0	0.0290698	0
	proseqff84150	ATGCGGAGGAGGATGACTATGCAGATGGGA	ex5 : ex5	○	1	0	0.0290698	0
	proseqff100760	ACGAGGACGATGAGGAAGAGGCTGAGGAAC	ex6 : ex6	○	0	1	0	0.030303
	proseqff167870	CCTCCGTGTGATTTATGAGCTGCTTCAGAA	ex13 : ex14	○	1	1	0.00581395	0.0181818
	proseqff108923	ACCACCAGCATTGCCAGGAGAAAGTGGAAT	ex6 : ex11		0	1	0	0.0242424
	proseqff98450	GAAGAAGAAGCCGATGATGAGGTAGAGGAA	ex6 : ex6	○	0	1	0	0.0242424
	proseqff103609	AGGTAGAGGAAGAGGCAGAACGTCAAGCAA	ex6 : ex10	○	0	1	0	0.0242424
	proseqff178920	CAACACAGAAAACGAAAATCCAACCTACAA	ex14 : ex18		1	0	0.0232558	0
	proseqff92356	GACAAAGTAGTAGAAGCCACAGAGAGAACC	ex6 : ex6	○	1	0	0.0232558	0
	proseqff143200	GCCAAGCACCGAGAGAGAATGGGAAGAGGC	ex9 : ex10		1	0	0.0232558	0
	proseqff107436	AAGCCACAGAGAGAACAGCAGCTGGTGGAG	ex6 : ex11		1	0	0.0232558	0
	proseqff92061	AAGACAAAGTAGTAGAAGAGGCTGAGGAAC	ex6 : ex6	○	2	0	0.0232558	0
	proseqff31286	CCAAGGAAGGCATCCTGCAGATCACCAATG	ex2 : ex3	○	1	0	0.0232558	0
	proseqff184439	CAAGATGCAGCAGAACTAGACCCCCGCCAC	ex18 : ex18	○	2	0	0.0232558	0
	proseqff141325	AGAAAGCCAAAGAGAGAATGTCCCAGGTCA	ex9 : ex9	○	1	0	0.0232558	0
	proseqff83749	CTGATGCGGAGGAGGATGACGAGGACGATG	ex5 : ex6	○	2	0	0.0232558	0
	proseqff149356	TGATAAGAAGGCAGTTGGAACAGGAAGCAG	ex10 : ex11		1	0	0.0232558	0
	proseqff83772	CTGATGCGGAGGAGGAGGTGTGCTCTGAAC	ex5 : ex6	○	1	0	0.0232558	0
	proseqff107930	ACAGAGAGAACCACCACCACCACCACCACA	ex6 : ex6	○	1	0	0.0232558	0
	proseqff61313	AGAGGATGGATGTTTGGTGGGGCGGAGCAG	ex4 : ex5	○	2	0	0.0232558	0
	proseqff165842	GGATCCCAAGAAAGCCACCGTGGAGCTCCT	ex12 : ex14	○	0	1	0	0.0242424
	proseqff98448	GAAGAAGAAGCCGATGAGGATGGTGATGAG	ex6 : ex6	○	0	1	0	0.0242424
	proseqff8442	CTCGGGCGCTGGAGGTTGACGCCGCTGTCA	ex2 : ex18		1	0	0.0116279	0
	proseqff161538	CAATATGCTAAAGAAGAAACAGTACACATC	ex12 : ex17		1	0	0.0232558	0
	proseqff99840	CGATGATGACGAGGACCACCAGCATTGCCA	ex6 : ex6		1	0	0.0232558	0
	proseqff147327	GAACGTCAAGCAAAGAAGCAGCCAACGAGA	ex10 : ex11		1	0	0.0232558	0
	proseqff150989	TTTCCAGGAGAAAGTGCGCATGGTGGATCC	ex11 : ex12	○	1	0	0.0232558	0
	proseqff125347	GGAACAACTTTGACACAGAAGGACAGACAG	ex7 : ex12		0	1	0	0.0242424
	proseqff182254	ATATGAAGTTCATCATGGTGTGGTGGAGGT	ex16 : ex17		0	1	0	0.0242424
	proseqff19063	TGGCAGACTGAACATGCATTGATACCAAGG	ex2 : ex2		1	0	0.0232558	0
	proseqff97361	GAGGTGGAAGAAGAAGAGGAAGAGGCTGAG	ex6 : ex6	○	0	1	0	0.0242424
	proseqff97513	AGGTGGAAGAAGAAGAGGAAGAGGCTGAGG	ex6 : ex6	○	0	1	0	0.0242424
	proseqff103893	TAGAGGAAGAGGCTGAGAGAACCACCAGCA	ex6 : ex6	○	0	1	0	0.0242424
	proseqff114071	GGTTCGAGAGGTGTGCCCCATTCTTTTACG	ex7 : ex7		0	1	0	0.0242424
	proseqff98966	AAGAAGCCGATGATGAGGATGGTGATGAGG	ex6 : ex6	○	1	1	0.00581395	0.0121212
	proseqff106643	ACGAAGAAGCCACAGAGAGACAGCAGCTGG	ex6 : ex11	○	1	1	0.0116279	0.00606061
	proseqff46069	GCGGGGCCGCAAGCAGTGCAAATTCTTACA	ex3 : ex4	○	0	1	0	0.0181818
	proseqff82547	TGGATTCTGCTGATGCGGAGCAGACACAGA	ex5 : ex5		2	1	0.0116279	0.00606061
	proseqff45906	AGCGGGGCCGCAAGCATCCCCACTTTGTGA	ex3 : ex3	○	1	0	0.0174419	0
	proseqff91495	GGAGTGAAGACAAAGTAGAGGAAGAGGCTG	ex6 : ex6	○	1	0	0.0116279	0
	proseqff56849	CTCGTTCCTGACAAGTGGATTCTGCTGATG	ex4 : ex5		1	0	0.0174419	0
	proseqff79990	TGGCTGAAGAAAGTGACAAAGTAGTAGAAG	ex5 : ex6	○	1	0	0.0174419	0
	proseqff66140	CCGTCGCCAAAGAGACGGCATGTTGCTGCC	ex5 : ex5		1	0	0.0174419	0
	proseqff83601	TGCTGATGCGGAGGAGATCTCTGAAGTGAA	ex5 : ex16	○	1	0	0.0174419	0
	proseqff100374	ATGACGAGGACGATGAGGCTGAGGAACCCT	ex6 : ex6	○	1	0	0.0174419	0
	proseqff96503	GTGGCTGAGGTGGAAGGAAGAGGCTGAGGA	ex6 : ex6		1	0	0.0174419	0
	proseqff175291	CTCATGCCATCTTTGAGCTCCTTCCCGTGA	ex14 : ex14		1	0	0.0174419	0
	proseqff95362	GAGGAAGAAGTGGCTGAGGATGGTGATGAG	ex6 : ex6	○	1	0	0.0174419	0
	proseqff94446	TAGCAGAGGAGGAAGAACCCTACGAAGAAG	ex6 : ex6	○	0	1	0	0.0181818
	proseqff53722	TGGTGAGTTTGTAAGTGTTGCCCACTGGCT	ex4 : ex5		1	0	0.0174419	0
	proseqff156990	ATGCTCAATGACCGCCGCTCTGCAGGCTGT	ex11 : ex11		1	0	0.0174419	0
	proseqff182157	CAGGATATGAAGTTCAAACAAAGGTGCAAT	ex16 : ex17		1	0	0.0174419	0
	proseqff74089	CCTGCGGAATTGACAAAGTAGTAGAAGTAG	ex5 : ex6	○	1	0	0.0174419	0
	proseqff89332	ACAGACTATGCAGATGGTGATGAGGTAGAG	ex5 : ex6	○	1	0	0.0174419	0
	proseqff39373	AATGTGGTAGAAGCCAGAACTGGTGCAAGC	ex3 : ex3		1	0	0.0174419	0
	proseqff134382	TTCCTACAACAGCAGCTGGTGGAGACACAC	ex9 : ex11		0	1	0	0.0181818
	proseqff140400	GCCCATTTCCAGAAAGCCAACGAGAGACAG	ex9 : ex11	○	0	1	0	0.0181818
	proseqff42697	CAGTGACCATCCAGAAGCAGTGCAAGACCC	ex3 : ex3	○	0	1	0	0.0181818
	proseqff97527	AGGTGGAAGAAGAAGAGGTGTGCTCTGAAC	ex6 : ex6	○	1	0	0.0174419	0
	proseqff81653	GACAATGTGGATTCTGATGAGGTAGAGGAA	ex5 : ex6	○	0	1	0	0.0181818
	proseqff140897	TTCCAGAAAGCCAAAGAGAGAATGTCCCAG	ex9 : ex9	○	0	1	0	0.0121212
	proseqff140026	ACATGCCCATTTCCAGAAAGCCGCTCAGAT	ex9 : ex12	○	0	2	0	0.0121212
	proseqff127110	AGAGTACTGCATGGCCATTTCCAGAAAGCC	ex7 : ex9		0	1	0	0.0121212
	proseqff105994	ACCCTACGAAGAAGCCACAGAGTCTGTGGA	ex6 : ex6	○	1	0	0.0116279	0
	proseqff87500	TGGGGCGGAGCAGACAGAGGAGGAAGAAGT	ex5 : ex6		1	0	0.0116279	0
	proseqff94956	AGAGGAGGAAGAAGTGAGGAACCCTACGAA	ex6 : ex6		1	0	0.0116279	0
	proseqff108288	GAGAGAACCACCAGCACCACAGAGTCTGTG	ex6 : ex6	○	1	0	0.0116279	0
	proseqff145672	ATGAGAGAATGGGAAGCAGCCAACGAGAGA	ex10 : ex11	○	1	0	0.0116279	0
	proseqff86654	GTCTGGTGGGGCGGAGCAGAGGAGGAAGAA	ex5 : ex6	○	1	0	0.0116279	0
	proseqff138142	AGACACCTGGGGATGAGAATGTCCCAGGTC	ex9 : ex9		1	0	0.0116279	0
	proseqff3655	TTTGGCACTGCTCCTGCTGGCCTGCTGGCT	ex1 : ex2		2	0	0.0116279	0
	proseqff133520	CTGTTAAACTTCCTACAAGTATCTCGAGAC	ex9 : ex9		1	0	0.0116279	0
	proseqff96228	AAGTGGCTGAGGTGGAAGAAGCCACAGAGA	ex6 : ex6	○	1	1	0.00581395	0.00606061
	proseqff21547	GCACATGAATGTCCAGAATGGGAAGAGGCA	ex2 : ex10		1	1	0.00581395	0.00606061
	proseqff83007	TTCTGCTGATGCGGAGCAGACACAGACTAT	ex5 : ex5		1	0	0.0116279	0
	proseqff89121	ACACAGACTATGCAGATGAGAATGAACATG	ex5 : ex9	○	1	0	0.0116279	0
	proseqff118147	CCGAGCAATGATCTCCGCCGCCTGGCCCTG	ex7 : ex11		1	0	0.0116279	0
	proseqff99591	GCCGATGATGACGAGGTAGAGGAAGAGGCT	ex6 : ex6	○	1	0	0.0116279	0
	proseqff47384	GCAAGCAGTGCAAGACAAAGTAGTAGAAGT	ex3 : ex6		1	0	0.0116279	0
	proseqff108428	AGAGAACCACCAGCATGAGAGAATGGGAAG	ex6 : ex10	○	1	0	0.0116279	0
	proseqff93586	TAGAAGTAGCAGAGGAGGAAGAGGCTGAGG	ex6 : ex6	○	1	1	0.00581395	0.00606061
	proseqff144931	TCCCAGGTCATGAGAGAACGTCAAGCAAAG	ex10 : ex10	○	1	0	0.0116279	0
	proseqff135214	GCAGCCAGTACCCCTGCTCTACAACGTGCC	ex9 : ex13		1	0	0.0116279	0
	proseqff145126	CCAGGTCATGAGAGAACGTCAAGCAAAGAA	ex10 : ex10	○	1	0	0.0116279	0
	proseqff98589	AAGAAGAAGCCGATGAGGTAGAGGAAGAGG	ex6 : ex6	○	1	0	0.0116279	0
	proseqff178327	GGGCTGACTCTGTGCCGACCGAGGACTGAC	ex14 : ex15		1	0	0.0116279	0
	proseqff7610	GACGGCTCGGGCGCTGGAGGTTGACGCCGC	ex1 : ex17		1	0	0.0116279	0
	proseqff146020	GAGAATGGGAAGAGGCAGAACAGAAGGACA	ex10 : ex12	○	1	0	0.0116279	0
	proseqff44287	CAGAACTGGTGCAAGCAGTGCAAGACCCAT	ex3 : ex3	○	1	0	0.0116279	0
	proseqff103212	ATGAGGTAGAGGAAGAAGCCACAGAGAGAA	ex6 : ex6	○	1	0	0.0116279	0
	proseqff138145	AGACACCTGGGGATGAGAATGGGAAGAGGC	ex9 : ex10		1	0	0.0116279	0
	proseqff119217	CCCGCTGGTACTTTGACACAGAAGAGTACT	ex7 : ex7	○	1	0	0.0116279	0
	proseqff150851	CATTTCCAGGAGAAAGTGGAAGCCATGCTC	ex11 : ex11	○	1	0	0.0116279	0
	proseqff94727	GCAGAGGAGGAAGAAGGCTGAGGAACCCTA	ex6 : ex6		1	0	0.0116279	0
	proseqff107402	AAGCCACAGAGAGAACCACCACCACCACCA	ex6 : ex6	○	1	0	0.0116279	0
	proseqff141112	CCAGAAAGCCAAAGAGAGAATGTCCCAGGT	ex9 : ex9	○	1	0	0.0116279	0
	proseqff107861	CACAGAGAGAACCACCAGGTCATGAGAGAA	ex6 : ex9		1	0	0.0116279	0
	proseqff88664	CAGACACAGACTATGCCGATGATGACGAGG	ex5 : ex6	○	1	0	0.0116279	0
	proseqff97244	TGAGGTGGAAGAAGAAGAAGCCACAGAGAG	ex6 : ex6	○	0	2	0	0.0121212
	proseqff100563	TGACGAGGACGATGAGAATGAACATGCCCA	ex6 : ex9	○	1	1	0.00581395	0.00606061
	proseqff138359	ACACCTGGGGATGAGAGGCTTGAGGCCAAG	ex9 : ex9	○	1	0	0.0116279	0
	proseqff55882	GCCCTTCTCGTTCCTGACAATGTGGATTCT	ex4 : ex5	○	0	1	0	0.0121212
	proseqff90239	ATGCAGATGGGAGTGAAGAGGCTGAGGAAC	ex6 : ex6	○	0	1	0	0.0121212
	proseqff98594	AAGAAGAAGCCGATGAACCCTACGAAGAAG	ex6 : ex6	○	1	0	0.0116279	0
	proseqff93158	TAGTAGAAGTAGCAGATGATGACGAGGACG	ex6 : ex6	○	1	0	0.0116279	0
	proseqff94006	AAGTAGCAGAGGAGGAAGAAGCCACAGAGA	ex6 : ex6	○	1	0	0.0116279	0
	proseqff102853	GTGATGAGGTAGAGGAAGAGGCAGAACGTC	ex6 : ex10	○	1	0	0.0116279	0
	proseqff105893	AACCCTACGAAGAAGCCACCACCACCACCA	ex6 : ex6	○	1	0	0.0116279	0
	proseqff181308	AGATCTCTGAAGTGAAGATGTGGGTTCAAA	ex16 : ex17		1	0	0.0116279	0
	proseqff90534	GCAGATGGGAGTGAAGGTAGAGGAAGAGGC	ex6 : ex6		1	0	0.0116279	0
	proseqff96421	AGTGGCTGAGGTGGAAGAAGGCAGTTATCC	ex6 : ex10		1	0	0.0116279	0
	proseqff161665	ATGCTAAAGAAGTATGGTGGATCCCAAGAA	ex12 : ex12		1	0	0.0116279	0
	proseqff135801	GTACCCCTGATGCCGTTGACAAATATCAAG	ex9 : ex16		1	1	0.00581395	0.00606061
	proseqff132526	CTCTTGCCCGAGATCCTGGGGATGAGAATG	ex8 : ex9	○	1	0	0.0116279	0
	proseqff90224	ATGCAGATGGGAGTGAAGAAGAAGAAGCCG	ex6 : ex6	○	1	0	0.0116279	0
	proseqff115450	GCTCTGAACAAGCCGAGCAATGATCTCCCG	ex7 : ex7		0	1	0	0.0121212
	proseqff98967	AAGAAGCCGATGATGATGGTGATGAGGTAG	ex6 : ex6	○	0	1	0	0.0121212
	proseqff93169	TAGTAGAAGTAGCAGAAGAGGCTGAGGAAC	ex6 : ex6	○	0	1	0	0.0121212
	proseqff70744	AACTTGCATGACTACGGATGTCTGGTGGGG	ex5 : ex5		0	1	0	0.0121212
	proseqff52420	GCTGCTTAGTTGGTGAGTTTGTGTGTTGCC	ex4 : ex5	○	0	1	0	0.0121212
	proseqff34091	AGTATTGCCAAGAAGTTGACGCCGCTGTCA	ex3 : ex18		0	1	0	0.0121212
	proseqff80173	GGCTGAAGAAAGTGACCCTACGAAGAAGCC	ex5 : ex6		0	1	0	0.0121212
	proseqff181641	AAGATGGATGCAGAATTGGACTCATGGTGG	ex16 : ex17		0	1	0	0.0121212
	proseqff174446	AGGATCAGTTACGGAAACCACCGTGGAGCT	ex14 : ex14		0	1	0	0.0121212
	proseqff80411	CTGAAGAAAGTGACAAAGTAGTAGAAGTAG	ex5 : ex6	○	0	1	0	0.0121212
	proseqff84159	ATGCGGAGGAGGATGAAGTGGCTGAGGTGG	ex5 : ex6	○	0	1	0	0.00606061
	proseqff96934	GCTGAGGTGGAAGAAGGAAGAGGCTGAGGA	ex6 : ex6		0	1	0	0.00606061
	proseqff88524	GCAGACACAGACTATGAGGTGGAAGAAGAA	ex5 : ex6	○	0	1	0	0.00606061
	proseqff14377	GCTGGCTGAACCCCAGCAGACACAGACTAT	ex2 : ex5		0	1	0	0.00606061
	proseqff46668	GGCCGCAAGCAGTGCAAATTCTTACACCAG	ex3 : ex4	○	0	1	0	0.00606061
	proseqff88054	GCGGAGCAGACACAGACGATGAGGATGGTG	ex5 : ex6	○	0	1	0	0.00606061
	proseqff8063	GGCTCGGGCGCTGGAGAGGTGTGCTCTGAA	ex1 : ex6		0	1	0	0.00606061
	proseqff99291	AAGCCGATGATGACGAAGAGGCTGAGGAAC	ex6 : ex6	○	1	0	0.00581395	0
	proseqff184391	CGCCACCTGTCCAAGATGCAGAACTAGACC	ex18 : ex18	○	1	0	0.00581395	0
	proseqff88401	GAGCAGACACAGACTAGCAGAGGAGGAAGA	ex5 : ex6		1	0	0.00581395	0
	proseqff94726	GCAGAGGAGGAAGAAGAGGCTGAGGAACCC	ex6 : ex6	○	1	0	0.00581395	0
	proseqff127757	GCATGGCCGTGTGTGGAGACACACATGGCC	ex7 : ex11		1	0	0.00581395	0
	proseqff93327	AGTAGAAGTAGCAGAGAAGAAGAAGCCGAT	ex6 : ex6		1	0	0.00581395	0
	proseqff103266	ATGAGGTAGAGGAAGAATCTTTGGAACAGG	ex6 : ex11	○	1	0	0.00581395	0
	proseqff83737	CTGATGCGGAGGAGGACAAAGTAGTAGAAG	ex5 : ex6	○	1	0	0.00581395	0
	proseqff106625	ACGAAGAAGCCACAGAGAGAGAATGTCCCA	ex6 : ex9		1	0	0.00581395	0
	proseqff93153	TAGTAGAAGTAGCAGAGGTGGAAGAAGAAG	ex6 : ex6	○	1	0	0.00581395	0
	proseqff51510	CCCTACCGCTGCTTAGAGGTGTGCTCTGAA	ex3 : ex6	○	1	0	0.00581395	0
	proseqff175756	TTGACCGAAACGAAAATCCAACCTACAAGT	ex14 : ex18		1	0	0.00581395	0
	proseqff88911	GACACAGACTATGCAGGTGGAAGAAGAAGA	ex5 : ex6		1	0	0.00581395	0
	proseqff96223	AAGTGGCTGAGGTGGAGGAAGAGGCTGAGG	ex6 : ex6	○	1	0	0.00581395	0
	proseqff172621	GAGCAAAACTATTCAGATGCAGCAGAACGG	ex14 : ex18		1	0	0.00581395	0
	proseqff172778	CAAAACTATTCAGATGCAGCAGAACGGCTA	ex14 : ex18		1	0	0.00581395	0
	proseqff153224	AAGCAGCCAACGAGAGCATTTCGAGCATGT	ex11 : ex12		1	0	0.00581395	0
	proseqff93810	AGAAGTAGCAGAGGAGGAGAAAGTGGAATC	ex6 : ex11	○	1	0	0.00581395	0
	proseqff100671	GACGAGGACGATGAGGTAGAGGAAGAGGCT	ex6 : ex6	○	1	0	0.00581395	0
	proseqff107201	AGAAGCCACAGAGAGACAGCAGCTGGTGGA	ex6 : ex11	○	1	0	0.00581395	0
	proseqff97092	CTGAGGTGGAAGAAGAAGCCACAGAGAGAA	ex6 : ex6	○	1	0	0.00581395	0
	proseqff104837	GAGGCTGAGGAACCCTCTGAACAAGCCGAG	ex6 : ex7	○	1	0	0.00581395	0
	proseqff95365	GAGGAAGAAGTGGCTGAGGTAGAGGAAGAG	ex6 : ex6	○	1	0	0.00581395	0
	proseqff131904	CAGGAACCTCTTGCCCGAGAGAGAATGTCC	ex8 : ex9	○	1	0	0.00581395	0
	proseqff92345	GACAAAGTAGTAGAAGAAGCCGATGATGAC	ex6 : ex6	○	1	0	0.00581395	0
	proseqff87067	TGGTGGGGCGGAGCAGAAGAAGCCGATGAT	ex5 : ex6	○	1	0	0.00581395	0
	proseqff84769	AGGAGGATGACTCGGACTATGCAGATGGGA	ex5 : ex5	○	1	0	0.00581395	0
	proseqff160665	GCCTCGTCACGTGTTCGAGCATGTGCGCAT	ex12 : ex12	○	1	0	0.00581395	0
	proseqff102581	TGGTGATGAGGTAGAGGAACCCTACGAAGA	ex6 : ex6	○	1	0	0.00581395	0
	proseqff152066	GAATCTTTGGAACAGGAAGCCATGCTCAAT	ex11 : ex11	○	1	0	0.00581395	0
	proseqff144375	AGAATGTCCCAGGTCAGAACGTCAAGCAAA	ex10 : ex10		1	0	0.00581395	0
	proseqff8308	GCTCGGGCGCTGGAGGTGTTCTTTGCAGAA	ex2 : ex16		1	0	0.00581395	0
	proseqff94722	GCAGAGGAGGAAGAAGGATGGTGATGAGGT	ex6 : ex6		1	0	0.00581395	0
	proseqff80784	AAGAAAGTGACAATGTGGAAGAAGAAGAAG	ex5 : ex6	○	1	0	0.00581395	0
	proseqff163246	CAGAAGGACAGACAGCTCAGATCCGGTCCC	ex12 : ex12		1	0	0.00581395	0
	proseqff94444	TAGCAGAGGAGGAAGAGGCTGAGGAACCCT	ex6 : ex6	○	1	0	0.00581395	0
	proseqff8321	GCTCGGGCGCTGGAGGTTGACGCCGCTGTC	ex2 : ex17		1	0	0.00581395	0
	proseqff146768	AGAGGCAGAACGTCAAGGACAGACAGCACA	ex10 : ex12		1	0	0.00581395	0
	proseqff54316	GAGTTTGTAAGTGATGCCCACTGGCTGAAG	ex4 : ex5		1	0	0.00581395	0
	proseqff140576	CCATTTCCAGAAAGCCGCTCAGATCCGGTC	ex9 : ex12	○	1	0	0.00581395	0
	proseqff158666	GGAGAACTACATCACCTTCCCGTGAATGGA	ex11 : ex14		1	0	0.00581395	0
	proseqff33832	CAGTATTGCCAAGAAGAAGAAGCCGATGAT	ex3 : ex6	○	1	0	0.00581395	0
	proseqff94429	TAGCAGAGGAGGAAGAAGAAGAAGCCGATG	ex6 : ex6	○	1	0	0.00581395	0
	proseqff115023	GGTGTGCTCTGAACAAGCCGCTCAGATCCG	ex7 : ex12	○	1	0	0.00581395	0
	proseqff95676	GGAAGAAGTGGCTGAGGAACCCTACGAAGA	ex6 : ex6	○	1	0	0.00581395	0
	proseqff100531	TGACGAGGACGATGAGGCTGAGGAACCCTA	ex6 : ex6	○	1	0	0.00581395	0
	proseqff82844	ATTCTGCTGATGCGGAGGACGATGAGGATG	ex5 : ex6	○	1	0	0.00581395	0
	proseqff96502	GTGGCTGAGGTGGAAGAGGAAGAGGCTGAG	ex6 : ex6	○	1	0	0.00581395	0
	proseqff91212	TGGGAGTGAAGACAAAGAAGAAGAAGCCGA	ex6 : ex6	○	1	0	0.00581395	0
	proseqff95510	AGGAAGAAGTGGCTGAGGAAGAGGCTGAGG	ex6 : ex6	○	1	0	0.00581395	0
	proseqff90691	CAGATGGGAGTGAAGACGATGAGGATGGTG	ex6 : ex6	○	1	0	0.00581395	0
	proseqff167067	GTCCCAGGTTATGACAGTCTCTCTCCCTGC	ex13 : ex13		1	0	0.00581395	0
	proseqff181728	GGATGCAGAATTCCGACCCCCGCCACAGCA	ex16 : ex18		1	0	0.00581395	0
	proseqff84678	GAGGAGGATGACTCGGACGATGAGGATGGT	ex5 : ex6	○	1	0	0.00581395	0
	proseqff97784	GTGGAAGAAGAAGAAGGATGGTGATGAGGT	ex6 : ex6		0	1	0	0.00606061
	proseqff182145	TCAGGATATGAAGTTCATCACCTTGGTGAT	ex16 : ex17		1	0	0.00581395	0
	proseqff88437	AGCAGACACAGACTATGAGGATGGTGATGA	ex5 : ex6	○	0	1	0	0.00606061
	proseqff91889	GAAGACAAAGTAGTAGAAGTGGCTGAGGTG	ex6 : ex6	○	0	1	0	0.00606061
	proseqff101696	GATGAGGATGGTGATGCCCATTTCCAGAAA	ex6 : ex9	○	0	1	0	0.00606061
	proseqff83296	CTGCTGATGCGGAGGATGATGACGAGGACG	ex5 : ex6	○	0	1	0	0.00606061
	proseqff100154	TGATGACGAGGACGATGAGGTAGAGGAAGA	ex6 : ex6	○	0	1	0	0.00606061
	proseqff142293	AGAGGCTTGAGGCCAAGCCGCTCAGATCCG	ex9 : ex12		0	1	0	0.00606061
	proseqff100998	GAGGACGATGAGGATGAGGAACCCTACGAA	ex6 : ex6	○	1	0	0.00581395	0
	proseqff102960	TGATGAGGTAGAGGAAGAGGTGGTTCGAGA	ex6 : ex6	○	1	0	0.00581395	0
	proseqff106897	GAAGAAGCCACAGAGAGAATGAACATGCCC	ex6 : ex9		1	0	0.00581395	0
	proseqff146364	ATGGGAAGAGGCAGAACGAGAGACAGCAGC	ex10 : ex11		1	0	0.00581395	0
	proseqff17798	ATGTTCTGTGGCAGACCAAAACCTGCATTG	ex2 : ex2		1	0	0.00581395	0
	proseqff182436	CATCATCAAAAATTGGTGTTGTCATAGCGA	ex17 : ex17		1	0	0.00581395	0
	proseqff147092	GCAGAACGTCAAGCAAAGAAGTATGTCCGC	ex10 : ex12	○	1	0	0.00581395	0
	proseqff182644	TGGTGTTCTTTGCAGAAGAAACAGTACACA	ex17 : ex17		1	0	0.00581395	0
	proseqff108345	GAGAGAACCACCAGCACACCCTAAAGCATT	ex6 : ex12		1	0	0.00581395	0
	proseqff91211	TGGGAGTGAAGACAAAGTGGCTGAGGTGGA	ex6 : ex6	○	1	0	0.00581395	0
	proseqff144141	AGAGAGAATGTCCCAGGTTATGACACACCT	ex9 : ex12	○	1	0	0.00581395	0
	proseqff157197	TCAATGACCGCCGCCGTCACGTGTTCAATA	ex11 : ex12	○	1	0	0.00581395	0
	proseqff146841	GAGGCAGAACGTCAAGCAGCTGGTGGAGAC	ex10 : ex11		1	0	0.00581395	0
	proseqff22386	TGAATGTCCAGAATGGGAAGTGTGCCCCAT	ex2 : ex7	○	1	0	0.00581395	0
	proseqff51625	CCCTACCGCTGCTTAGGTTGACGCCGCTGT	ex3 : ex17		1	0	0.00581395	0
	proseqff92050	AAGACAAAGTAGTAGATGATGACGAGGACG	ex6 : ex6	○	1	0	0.00581395	0
	proseqff11013	CCACTGATGGTAATGCTGGTGGAGACACAC	ex2 : ex11		1	0	0.00581395	0
	proseqff95090	GAGGAGGAAGAAGTGGTGATGAGGTAGAGG	ex6 : ex6		1	0	0.00581395	0
	proseqff96660	TGGCTGAGGTGGAAGAACCCTACGAAGAAG	ex6 : ex6	○	1	0	0.00581395	0
	proseqff148756	CCTAAAGCTGATAAGAGAGACAGCAGCTGG	ex10 : ex11		1	0	0.00581395	0
	proseqff95179	AGGAGGAAGAAGTGGCCACAGAGAGAACCA	ex6 : ex6	○	1	0	0.00581395	0
	proseqff162053	GAAGTATGTCCGCGCATGAATCAGTCTCTC	ex12 : ex13		1	0	0.00581395	0
	proseqff94730	GCAGAGGAGGAAGAAGCCACAGAGAGAACC	ex6 : ex6	○	1	0	0.00581395	0
	proseqff107404	AAGCCACAGAGAGAACCACCACCACAGAGT	ex6 : ex6	○	1	0	0.00581395	0
	proseqff89104	ACACAGACTATGCAGATGTGACTGAAGGGA	ex5 : ex7	○	0	1	0	0.00606061
	proseqff4487	CACTGCTCCTGCTGGCCTGCTGGCTGAACC	ex1 : ex2		1	0	0.00581395	0
	proseqff126108	CTTTGACACAGAAGAGTACCCCTGATGCCG	ex7 : ex9		1	0	0.00581395	0
	proseqff134627	CTACAACAGCAGCCAGTATCTCGAGACACC	ex9 : ex9		0	1	0	0.00606061
	proseqff98449	GAAGAAGAAGCCGATGGTGATGAGGTAGAG	ex6 : ex6	○	0	1	0	0.00606061
	proseqff76916	GGGTAGAGTTTGTGTGGAAGAAGAAGAAGC	ex5 : ex6		0	1	0	0.00606061
	proseqff81553	TGACAATGTGGATTCTGAGGTGGAAGAAGA	ex5 : ex6	○	1	0	0.00581395	0
	proseqff171233	TTCAGGATGAAGTTGAGCCTGTTGATGCCC	ex14 : ex15	○	1	0	0.00581395	0
	proseqff139407	GAGAATGAACATGCCCGAGAGAGAATGTCC	ex9 : ex9	○	1	0	0.00581395	0
	proseqff85683	GACTCGGATGTCTGGTGGCTGAGGTGGAAG	ex5 : ex6		1	0	0.00581395	0
	proseqff93745	AGAAGTAGCAGAGGAGAAGAAGCCGATGAT	ex6 : ex6		1	0	0.00581395	0
	proseqff146166	GAATGGGAAGAGGCAGTTATCCAGCATTTC	ex10 : ex10	○	0	1	0	0.00606061
	proseqff98137	GAAGAAGAAGAAGCCGATGAGGATGGTGAT	ex6 : ex6	○	0	1	0	0.00606061
	proseqff174303	ACCAAGGATCAGTTACGAAAACCACCGTGG	ex14 : ex14		0	1	0	0.00606061
	proseqff143657	GCACCGAGAGAGAATGGGAAGAGGCAGAAC	ex9 : ex10		0	1	0	0.00606061
	proseqff100247	GATGACGAGGACGATGCCGAGCAATGATCT	ex6 : ex7		0	1	0	0.00606061
	proseqff100915	CGAGGACGATGAGGATTGCCACCACCACCA	ex6 : ex6		0	1	0	0.00606061
	proseqff108287	GAGAGAACCACCAGCACCACCACAGAGTCT	ex6 : ex6	○	0	1	0	0.00606061
	proseqff104264	AGGAAGAGGCTGAGGAACCACCAGCATTGC	ex6 : ex6		0	1	0	0.00606061

## Sheet: Supple. Table 4
	Supplementary Table 4 | Total read counts detected for each probe
	Probe ID	Junction	Brain genomic DNA				BRAIN mRNA						Plasma circulating nucleic acids
			PRJNA493258		PRJNA558504 PRJNA532465		PRJNA232669		PRJNA839035		PRJNA644383		PRJNA574438		This study
			SAD	NCI	SAD	NCI	SAD	NCI	SAD	NCI	SAD	NCI	SAD	NCI	SAD
	proseqff178928	exon 14 : exon 15	0	0	0	0	24	16	31	5	14	19	124	91	387
	proseqff97091	exon 6 : exon 6	0	0	0	0	0	1	0	1	0	0	21	11	0
	proseqff8330	exon 1 : exon 3	0	0	0	0	10	9	12	2	5	19	9	4	0
	proseqff8003	exon 1 : exon 3	0	0	0	0	0	0	2	0	1	1	7	0	0
	proseqff91893	exon 6 : exon 6	0	0	0	0	1	0	0	0	0	0	6	3	0
	proseqff94443	exon 6 : exon 6	0	0	0	0	1	1	0	0	0	0	5	3	0
	proseqff113405	exon 6 : exon 13	0	0	0	0	4	1	2	0	2	2	4	1	0
	proseqff94718	exon 6 : exon 6	0	0	1	0	1	2	0	0	0	1	4	1	0
	proseqff171139	exon 13 : exon 16	0	0	0	0	1	0	1	0	0	0	4	1	0
	proseqff92762	exon 6 : exon 6	0	0	0	0	1	0	0	0	0	2	4	0	0
	proseqff7657	exon 1 : exon 5	0	0	0	0	0	1	2	0	0	0	3	1	0
	proseqff93988	exon 6 : exon 6	0	0	0	0	0	1	0	0	0	0	3	1	0
	proseqff97671	exon 6 : exon 6	0	0	0	0	0	0	0	1	0	1	3	0	0
	proseqff171185	exon 13 : exon 16	0	0	0	0	4	1	4	1	0	11	2	2	0
	proseqff8426	exon 1 : exon 17	0	0	0	0	0	0	0	0	0	0	2	1	734
	proseqff143940	exon 9 : exon 10	0	0	0	0	1	1	2	0	0	1	2	1	0
	proseqff144112	exon 9 : exon 10	0	0	0	0	1	1	0	0	1	3	2	1	0
	proseqff8028	exon 1 : exon 5	0	0	0	0	0	1	0	0	2	0	2	1	0
	proseqff93586	exon 6 : exon 6	0	0	0	0	0	0	0	0	0	0	1	1	1
	proseqff102090	exon 6 : exon 6	0	0	0	0	0	0	0	0	0	2	1	1	0
	proseqff107731	exon 6 : exon 6	0	0	0	0	0	0	0	0	0	1	1	1	0
	proseqff8308	exon 1 : exon 16	0	0	0	0	0	0	0	0	0	0	1	0	567
	proseqff8442	exon 1 : exon 18	0	0	0	0	0	0	0	0	0	0	1	0	24
	proseqff7610	exon 1 : exon 17	0	0	0	0	0	0	0	0	0	0	1	0	20
	proseqff8321	exon 1 : exon 17	0	0	0	0	0	0	0	0	0	0	1	0	3
	proseqff182459	exon 16 : exon 18	0	0	0	0	4	0	0	0	0	0	1	0	0
	proseqff88664	exon 5 : exon 6	0	0	0	0	1	0	0	0	0	0	1	0	0
	proseqff93153	exon 6 : exon 6	0	0	0	0	1	0	0	0	0	0	1	0	0
	proseqff105994	exon 6 : exon 6	0	0	0	0	1	0	0	0	0	0	1	0	0
	proseqff107402	exon 6 : exon 6	0	0	0	0	1	0	0	0	0	0	1	0	0
	proseqff83007	exon 5 : exon 5	0	0	0	0	0	1	1	0	6	7	1	0	0
	proseqff84149	exon 5 : exon 5	0	0	0	0	0	0	1	0	0	0	1	0	0
	proseqff94444	exon 6 : exon 6	0	0	0	0	0	0	1	0	0	0	1	0	0
	proseqff103212	exon 6 : exon 6	0	0	0	0	0	0	0	0	0	2	1	0	0
	proseqff44287	exon 3 : exon 3	0	0	0	0	0	0	0	0	0	1	1	0	0
	proseqff94726	exon 6 : exon 6	0	0	0	0	0	0	0	0	0	1	1	0	0
	proseqff100671	exon 6 : exon 6	0	0	0	0	0	0	0	0	0	1	1	0	0
	proseqff54316	exon 4 : exon 5	0	0	4	0	0	0	0	0	0	0	1	0	0
	proseqff101427	exon 6 : exon 6	0	0	0	0	1	0	0	0	0	0	0	3	0
	proseqff97244	exon 6 : exon 6	0	0	0	0	0	0	0	0	1	0	0	2	0
	proseqff51458	exon 3 : exon 4	0	0	0	0	1	0	0	0	0	1	0	1	0
	proseqff91889	exon 6 : exon 6	0	0	0	0	0	1	1	0	0	0	0	1	0
	proseqff104264	exon 6 : exon 6	0	0	0	0	0	1	0	0	0	0	0	1	0
	proseqff100154	exon 6 : exon 6	0	0	0	0	0	0	0	0	0	1	0	1	0
	proseqff55737	exon 4 : exon 14	0	0	0	0	0	0	0	0	0	0	0	0	308
	proseqff79679	exon 5 : exon 12	0	0	0	0	0	0	0	0	0	0	0	0	81
	proseqff55987	exon 4 : exon 14	0	0	0	0	0	0	0	0	0	0	0	0	76
	proseqff78900	exon 5 : exon 12	0	0	0	0	0	0	0	0	0	0	0	0	53
	proseqff7609	exon 1 : exon 17	0	0	0	0	0	0	0	0	0	0	0	0	20
	proseqff7747	exon 1 : exon 17	0	0	0	0	0	0	0	0	0	0	0	0	13
	proseqff79387	exon 5 : exon 12	0	0	0	0	0	0	0	0	0	0	0	0	10
	proseqff78753	exon 5 : exon 12	0	0	0	0	0	0	0	0	0	0	0	0	7
	proseqff79514	exon 5 : exon 12	0	0	0	0	0	0	0	0	0	0	0	0	5
	proseqff56330	exon 4 : exon 14	0	0	0	0	0	0	0	0	0	0	0	0	4
	proseqff4526	exon 1 : exon 6	0	0	0	0	0	0	0	0	0	0	0	0	3
	proseqff55837	exon 4 : exon 14	0	0	0	0	0	0	0	0	0	0	0	0	3
	proseqff178958	exon 14 : exon 16	0	0	0	0	0	0	0	0	0	0	0	0	3
	proseqff4489	exon 1 : exon 2	0	0	0	0	0	0	0	0	0	0	0	0	2
	proseqff7591	exon 1 : exon 16	0	0	0	0	0	0	0	0	0	0	0	0	2
	proseqff79067	exon 5 : exon 12	0	0	0	0	0	0	0	0	0	0	0	0	2
	proseqff4775	exon 1 : exon 18	0	0	0	0	0	0	0	0	0	0	0	0	1
	proseqff8178	exon 1 : exon 17	0	0	0	0	0	0	0	0	0	0	0	0	1
	proseqff8427	exon 1 : exon 17	0	0	0	0	0	0	0	0	0	0	0	0	1
	proseqff79388	exon 5 : exon 12	0	0	0	0	0	0	0	0	0	0	0	0	1
	proseqff79513	exon 5 : exon 12	0	0	0	0	0	0	0	0	0	0	0	0	1
	proseqff182594	exon 16 : exon 17	0	0	0	0	0	0	0	0	0	0	0	0	1
	proseqff86095	exon 5 : exon 17	0	0	0	0	0	0	0	0	0	0	0	0	0
	proseqff86456	exon 5 : exon 17	0	0	0	0	0	0	0	0	0	0	0	0	0
	proseqff86192	exon 5 : exon 17	0	0	0	0	0	0	0	0	0	0	0	0	0
	proseqff86193	exon 5 : exon 17	0	0	0	0	0	0	0	0	0	0	0	0	0
	proseqff86360	exon 5 : exon 17	0	0	0	0	0	0	0	0	0	0	0	0	0
	proseqff85560	exon 5 : exon 17	0	0	0	0	0	0	0	0	0	0	0	0	0
	proseqff86096	exon 5 : exon 17	0	0	0	0	0	0	0	0	0	0	0	0	0
	proseqff85751	exon 5 : exon 17	0	0	0	0	0	0	0	0	0	0	0	0	0
	proseqff86293	exon 5 : exon 17	0	0	0	0	0	0	0	0	0	0	0	0	0
	proseqff180274	exon 15 : exon 17	0	0	0	0	2	1	4	1	0	1	0	0	0
	proseqff82722	exon 5 : exon 5	0	0	0	0	2	0	0	0	0	0	0	0	0
	proseqff93000	exon 6 : exon 6	0	0	0	0	2	0	0	0	0	0	0	0	0
	proseqff100239	exon 6 : exon 6	0	0	0	0	2	0	0	0	0	0	0	0	0
	proseqff180629	exon 16 : exon 16	0	0	0	0	2	0	0	0	0	0	0	0	0
	proseqff182382	exon 16 : exon 17	0	0	0	0	2	0	0	0	0	0	0	0	0
	proseqff182441	exon 16 : exon 17	0	0	0	0	2	0	0	0	0	0	0	0	0
	proseqff51776	exon 3 : exon 9	0	0	0	0	1	2	0	1	1	2	0	0	0
	proseqff180255	exon 15 : exon 16	0	0	0	0	1	1	2	1	0	0	0	0	0
	proseqff173446	exon 14 : exon 14	0	0	0	0	1	1	0	0	0	0	0	0	0
	proseqff172689	exon 14 : exon 14	0	0	0	0	1	0	0	0	0	1	0	0	0
	proseqff14772	exon 2 : exon 2	0	0	0	0	1	0	0	0	0	0	0	0	0
	proseqff17462	exon 2 : exon 9	0	0	0	0	1	0	0	0	0	0	0	0	0
	proseqff18043	exon 2 : exon 2	0	0	0	0	1	0	0	0	0	0	0	0	0
	proseqff23366	exon 2 : exon 7	0	0	0	0	1	0	0	0	0	0	0	0	0
	proseqff32296	exon 2 : exon 11	0	0	0	0	1	0	0	0	0	0	0	0	0
	proseqff36608	exon 3 : exon 14	0	0	0	0	1	0	0	0	0	0	0	0	0
	proseqff48873	exon 3 : exon 4	0	0	0	0	1	0	0	0	0	0	0	0	0
	proseqff87229	exon 5 : exon 6	0	0	0	0	1	0	0	0	0	0	0	0	0
	proseqff93478	exon 6 : exon 6	0	0	0	0	1	0	0	0	0	0	0	0	0
	proseqff98017	exon 6 : exon 18	0	0	0	0	1	0	0	0	0	0	0	0	0
	proseqff98505	exon 6 : exon 12	0	0	0	0	1	0	0	0	0	0	0	0	0
	proseqff99224	exon 6 : exon 6	0	0	0	0	1	0	0	0	0	0	0	0	0
	proseqff99838	exon 6 : exon 6	0	0	0	0	1	0	0	0	0	0	0	0	0
	proseqff100576	exon 6 : exon 10	0	0	0	0	1	0	0	0	0	0	0	0	0
	proseqff100763	exon 6 : exon 6	0	0	0	0	1	0	0	0	0	0	0	0	0
	proseqff106738	exon 6 : exon 6	0	0	0	0	1	0	0	0	0	0	0	0	0
	proseqff107602	exon 6 : exon 6	0	0	0	0	1	0	0	0	0	0	0	0	0
	proseqff113192	exon 6 : exon 17	0	0	0	0	1	0	0	0	0	0	0	0	0
	proseqff147252	exon 10 : exon 11	0	0	0	0	1	0	0	0	0	0	0	0	0
	proseqff148454	exon 10 : exon 14	0	0	0	0	1	0	0	0	0	0	0	0	0
	proseqff154009	exon 11 : exon 11	0	0	0	0	1	0	0	0	0	0	0	0	0
	proseqff156032	exon 11 : exon 12	0	0	0	0	1	0	0	0	0	0	0	0	0
	proseqff157685	exon 11 : exon 11	0	0	0	0	1	0	0	0	0	0	0	0	0
	proseqff161285	exon 12 : exon 12	0	0	0	0	1	0	0	0	0	0	0	0	0
	proseqff163977	exon 12 : exon 17	0	0	0	0	1	0	0	0	0	0	0	0	0
	proseqff164857	exon 12 : exon 13	0	0	0	0	1	0	0	0	0	0	0	0	0
	proseqff165379	exon 12 : exon 12	0	0	0	0	1	0	0	0	0	0	0	0	0
	proseqff167392	exon 13 : exon 13	0	0	0	0	1	0	0	0	0	0	0	0	0
	proseqff172963	exon 14 : exon 17	0	0	0	0	1	0	0	0	0	0	0	0	0
	proseqff173480	exon 14 : exon 16	0	0	0	0	1	0	0	0	0	0	0	0	0
	proseqff173517	exon 14 : exon 16	0	0	0	0	1	0	0	0	0	0	0	0	0
	proseqff176813	exon 14 : exon 17	0	0	0	0	1	0	0	0	0	0	0	0	0
	proseqff182578	exon 16 : exon 18	0	0	0	0	1	0	0	0	0	0	0	0	0
	proseqff183084	exon 17 : exon 17	0	0	0	0	1	0	0	0	0	0	0	0	0
	proseqff184220	exon 17 : exon 18	0	0	0	0	1	0	0	0	0	0	0	0	0
	proseqff29013	exon 2 : exon 16	0	0	0	0	0	2	0	0	0	0	0	0	0
	proseqff92346	exon 6 : exon 6	0	0	0	0	0	2	0	0	0	0	0	0	0
	proseqff173504	exon 14 : exon 14	0	0	0	0	0	2	0	0	0	0	0	0	0
	proseqff173510	exon 14 : exon 16	0	0	0	0	0	2	0	0	0	0	0	0	0
	proseqff92492	exon 6 : exon 6	0	0	0	0	0	1	0	0	0	2	0	0	0
	proseqff57658	exon 4 : exon 4	0	0	0	0	0	1	0	0	0	1	0	0	0
	proseqff832	exon 1 : exon 1	0	0	0	0	0	1	0	0	0	0	0	0	0
	proseqff28947	exon 2 : exon 16	0	0	0	0	0	1	0	0	0	0	0	0	0
	proseqff57234	exon 4 : exon 5	0	0	0	0	0	1	0	0	0	0	0	0	0
	proseqff58812	exon 4 : exon 5	0	0	0	0	0	1	0	0	0	0	0	0	0
	proseqff58814	exon 4 : exon 5	0	0	0	0	0	1	0	0	0	0	0	0	0
	proseqff59315	exon 4 : exon 5	0	0	0	0	0	1	0	0	0	0	0	0	0
	proseqff59514	exon 4 : exon 6	0	0	0	0	0	1	0	0	0	0	0	0	0
	proseqff61580	exon 4 : exon 5	0	0	0	0	0	1	0	0	0	0	0	0	0
	proseqff66373	exon 4 : exon 17	0	0	0	0	0	1	0	0	0	0	0	0	0
	proseqff82726	exon 5 : exon 6	0	0	0	0	0	1	0	0	0	0	0	0	0
	proseqff88906	exon 5 : exon 6	0	0	0	0	0	1	0	0	0	0	0	0	0
	proseqff91894	exon 6 : exon 6	0	0	0	0	0	1	0	0	0	0	0	0	0
	proseqff94001	exon 6 : exon 6	0	0	0	0	0	1	0	0	0	0	0	0	0
	proseqff94719	exon 6 : exon 6	0	0	0	0	0	1	0	0	0	0	0	0	0
	proseqff104621	exon 6 : exon 6	0	0	0	0	0	1	0	0	0	0	0	0	0
	proseqff113233	exon 6 : exon 9	0	0	0	0	0	1	0	0	0	0	0	0	0
	proseqff113300	exon 6 : exon 15	0	0	0	0	0	1	0	0	0	0	0	0	0
	proseqff115144	exon 7 : exon 12	0	0	0	0	0	1	0	0	0	0	0	0	0
	proseqff138368	exon 9 : exon 10	0	0	0	0	0	1	0	0	0	0	0	0	0
	proseqff138479	exon 9 : exon 10	0	0	0	0	0	1	0	0	0	0	0	0	0
	proseqff148465	exon 10 : exon 14	0	0	0	0	0	1	0	0	0	0	0	0	0
	proseqff148542	exon 10 : exon 14	0	0	0	0	0	1	0	0	0	0	0	0	0
	proseqff149792	exon 10 : exon 11	0	0	0	0	0	1	0	0	0	0	0	0	0
	proseqff152512	exon 11 : exon 12	0	0	0	0	0	1	0	0	0	0	0	0	0
	proseqff152578	exon 11 : exon 11	0	0	0	0	0	1	0	0	0	0	0	0	0
	proseqff153867	exon 11 : exon 11	0	0	0	0	0	1	0	0	0	0	0	0	0
	proseqff153868	exon 11 : exon 11	0	0	0	0	0	1	0	0	0	0	0	0	0
	proseqff154626	exon 11 : exon 11	0	0	0	0	0	1	0	0	0	0	0	0	0
	proseqff166221	exon 12 : exon 13	0	0	0	0	0	1	0	0	0	0	0	0	0
	proseqff166835	exon 12 : exon 13	0	0	0	0	0	1	0	0	0	0	0	0	0
	proseqff173448	exon 14 : exon 14	0	0	0	0	0	1	0	0	0	0	0	0	0
	proseqff173502	exon 14 : exon 14	0	0	0	0	0	1	0	0	0	0	0	0	0
	proseqff173503	exon 14 : exon 14	0	0	0	0	0	1	0	0	0	0	0	0	0
	proseqff176425	exon 14 : exon 14	0	0	0	0	0	1	0	0	0	0	0	0	0
	proseqff177855	exon 14 : exon 15	0	0	0	0	0	1	0	0	0	0	0	0	0
	proseqff181748	exon 16 : exon 16	0	0	0	0	0	1	0	0	0	0	0	0	0
	proseqff182918	exon 17 : exon 17	0	0	0	0	0	1	0	0	0	0	0	0	0
	proseqff177200	exon 14 : exon 18	0	0	0	0	0	0	2	0	0	0	0	0	0
	proseqff183568	exon 17 : exon 18	0	0	0	0	0	0	2	0	0	0	0	0	0
	proseqff29469	exon 2 : exon 3	0	0	0	0	0	0	1	0	0	0	0	0	0
	proseqff37345	exon 3 : exon 3	0	0	0	0	0	0	1	0	0	0	0	0	0
	proseqff82426	exon 5 : exon 7	0	0	0	0	0	0	1	0	0	0	0	0	0
	proseqff90951	exon 5 : exon 6	0	0	0	0	0	0	1	0	0	0	0	0	0
	proseqff115299	exon 7 : exon 7	0	0	0	0	0	0	1	0	0	0	0	0	0
	proseqff117100	exon 7 : exon 13	0	0	0	0	0	0	1	0	0	0	0	0	0
	proseqff153439	exon 11 : exon 11	0	0	0	0	0	0	1	0	0	0	0	0	0
	proseqff154955	exon 11 : exon 11	0	0	0	0	0	0	1	0	0	0	0	0	0
	proseqff156618	exon 11 : exon 12	0	0	0	0	0	0	1	0	0	0	0	0	0
	proseqff179882	exon 15 : exon 16	0	0	0	0	0	0	1	0	0	0	0	0	0
	proseqff180650	exon 16 : exon 17	0	0	0	0	0	0	1	0	0	0	0	0	0
	proseqff10465	exon 2 : exon 3	0	0	0	0	0	0	0	1	0	0	0	0	0
	proseqff10672	exon 2 : exon 11	0	0	0	0	0	0	0	1	0	0	0	0	0
	proseqff177567	exon 14 : exon 15	0	0	0	0	0	0	0	1	0	0	0	0	0
	proseqff14783	exon 2 : exon 3	0	0	0	0	0	0	0	0	1	0	0	0	0
	proseqff35646	exon 2 : exon 3	0	0	0	0	0	0	0	0	1	0	0	0	0
	proseqff89331	exon 5 : exon 6	0	0	0	0	0	0	0	0	1	0	0	0	0
	proseqff128025	exon 7 : exon 10	0	0	0	0	0	0	0	0	1	0	0	0	0
	proseqff143405	exon 9 : exon 10	0	0	0	0	0	0	0	0	1	0	0	0	0
	proseqff172781	exon 14 : exon 14	0	0	0	0	0	0	0	0	1	0	0	0	0
	proseqff182976	exon 17 : exon 18	0	0	0	0	0	0	0	0	1	0	0	0	0
	proseqff183578	exon 17 : exon 17	0	0	0	0	0	0	0	0	1	0	0	0	0
	proseqff184449	exon 18 : exon 18	0	0	0	0	0	0	0	0	1	0	0	0	0
	proseqff89865	exon 5 : exon 6	0	0	0	0	0	0	0	0	0	2	0	0	0
	proseqff42001	exon 3 : exon 3	0	0	0	0	0	0	0	0	0	1	0	0	0
	proseqff59734	exon 4 : exon 6	0	0	0	0	0	0	0	0	0	1	0	0	0
	proseqff60308	exon 4 : exon 5	0	0	0	0	0	0	0	0	0	1	0	0	0
	proseqff89470	exon 5 : exon 6	0	0	0	0	0	0	0	0	0	1	0	0	0
	proseqff96658	exon 6 : exon 6	0	0	0	0	0	0	0	0	0	1	0	0	0
	proseqff96939	exon 6 : exon 6	0	0	0	0	0	0	0	0	0	1	0	0	0
	proseqff104549	exon 6 : exon 9	0	0	0	0	0	0	0	0	0	1	0	0	0
	proseqff117184	exon 7 : exon 11	0	0	0	0	0	0	0	0	0	1	0	0	0
	proseqff141484	exon 9 : exon 10	0	0	0	0	0	0	0	0	0	1	0	0	0
	proseqff144289	exon 9 : exon 17	0	0	0	0	0	0	0	0	0	1	0	0	0
	proseqff147442	exon 10 : exon 12	0	0	0	0	0	0	0	0	0	1	0	0	0
	proseqff164748	exon 12 : exon 13	0	0	0	0	0	0	0	0	0	1	0	0	0
	proseqff166467	exon 12 : exon 13	0	0	0	0	0	0	0	0	0	1	0	0	0
	proseqff177857	exon 14 : exon 15	0	0	0	0	0	0	0	0	0	1	0	0	0
	proseqff179931	exon 15 : exon 17	0	0	0	0	0	0	0	0	0	1	0	0	0
	proseqff182317	exon 16 : exon 18	0	0	0	0	0	0	0	0	0	1	0	0	0
	proseqff182959	exon 17 : exon 18	0	0	0	0	0	0	0	0	0	1	0	0	0
	proseqff183009	exon 17 : exon 18	0	0	0	0	0	0	0	0	0	1	0	0	0
	proseqff184156	exon 17 : exon 18	0	0	0	0	0	0	0	0	0	1	0	0	0
	proseqff184466	exon 18 : exon 18	0	0	0	0	0	0	0	0	0	1	0	0	0
	proseqff184468	exon 18 : exon 18	0	0	0	0	0	0	0	0	0	1	0	0	0
	proseqff9100	exon 1 : exon 17	99104	1915	0	0	0	0	0	0	0	0	0	0	0
	proseqff37467	exon 3 : exon 16	16636	264	0	0	0	0	0	0	0	0	0	0	0
	proseqff46349	exon 3 : exon 17	15287	14	0	0	0	0	0	0	0	0	0	0	0
	proseqff46527	exon 3 : exon 17	15112	22	0	0	0	0	0	0	0	0	0	0	0
	proseqff31555	exon 2 : exon 16	14917	107	0	0	0	0	0	0	0	0	0	0	0
	proseqff32061	exon 2 : exon 16	14201	89	0	0	0	0	0	0	0	0	0	0	0
	proseqff6329	exon 1 : exon 14	4437	31	0	0	0	0	0	0	0	0	0	0	0
	proseqff6549	exon 1 : exon 14	4261	18	0	0	0	0	0	0	0	0	0	0	0
	proseqff44082	exon 3 : exon 17	3159	3	0	0	0	0	0	0	0	0	0	0	0
	proseqff43358	exon 3 : exon 17	3127	6	0	0	0	0	0	0	0	0	0	0	0
	proseqff2514	exon 1 : exon 18	400	41022	0	0	0	0	0	0	0	0	0	0	0
	proseqff15648	exon 2 : exon 18	222	38585	0	0	0	0	0	0	0	0	0	0	0
	proseqff39073	exon 3 : exon 14	19	0	0	0	0	0	0	0	0	0	0	0	0
	proseqff31581	exon 2 : exon 18	15	0	0	0	0	0	0	0	0	0	0	0	0
	proseqff39781	exon 3 : exon 14	12	0	0	0	0	0	0	0	0	0	0	0	0
	proseqff32077	exon 2 : exon 18	10	0	0	0	0	0	0	0	0	0	0	0	0
	proseqff31699	exon 2 : exon 16	4	0	0	0	0	0	0	0	0	0	0	0	0
	proseqff6039	exon 1 : exon 11	3	0	0	0	0	0	0	0	0	0	0	0	0
	proseqff2327	exon 1 : exon 18	1	1	0	0	0	0	0	0	0	0	0	0	0
	proseqff31854	exon 2 : exon 16	1	0	0	0	0	0	0	0	0	0	0	0	0
	proseqff32330	exon 2 : exon 16	1	0	0	0	0	0	0	0	0	0	0	0	0
	proseqff32886	exon 2 : exon 16	1	0	0	0	0	0	0	0	0	0	0	0	0
	proseqff43466	exon 3 : exon 17	1	0	0	0	0	0	0	0	0	0	0	0	0
	proseqff43777	exon 3 : exon 17	1	0	0	0	0	0	0	0	0	0	0	0	0
	proseqff43929	exon 3 : exon 17	1	0	0	0	0	0	0	0	0	0	0	0	0
	proseqff183811	exon 17 : exon 17	1	0	0	0	0	0	0	0	0	0	0	0	0
	proseqff110358	exon 6 : exon 15	0	92	0	0	0	0	0	0	0	0	0	0	0
	proseqff110566	exon 6 : exon 15	0	76	0	0	0	0	0	0	0	0	0	0	0
	proseqff44955	exon 3 : exon 18	0	50	0	0	0	0	0	0	0	0	0	0	0
	proseqff2654	exon 1 : exon 18	0	32	0	0	0	0	0	0	0	0	0	0	0
	proseqff27497	exon 2 : exon 18	0	7	0	0	0	0	0	0	0	0	0	0	0
	proseqff27945	exon 2 : exon 18	0	4	0	0	0	0	0	0	0	0	0	0	0
	proseqff30760	exon 2 : exon 18	0	3	0	0	0	0	0	0	0	0	0	0	0
	proseqff2779	exon 1 : exon 18	0	1	0	0	0	0	0	0	0	0	0	0	0
	proseqff3137	exon 1 : exon 18	0	1	0	0	0	0	0	0	0	0	0	0	0
	proseqff16089	exon 2 : exon 18	0	1	0	0	0	0	0	0	0	0	0	0	0
	proseqff30631	exon 2 : exon 18	0	1	0	0	0	0	0	0	0	0	0	0	0
	proseqff184481	exon 18 : exon 18	0	1	0	0	0	0	0	0	0	0	0	0	0
	proseqff97512	exon 6 : exon 6	0	0	1	0	0	0	0	0	0	0	0	0	0
	proseqff110418	exon 6 : exon 11	0	0	1	0	0	0	0	0	0	0	0	0	0
	proseqff155783	exon 11 : exon 12	0	0	1	0	0	0	0	0	0	0	0	0	0

## Sheet: Supple. Table 5
	Supplementary Table 5 | PCR conditions for APP gencDNA amplification
	Description	Name	Sequence			position
	Forward primer	AP125	GCTCCTGCTGGCCGC			exon 1
	Reverse primer	AP17183	CAGGTGGCGCTCCTCTG			exon 18
	Step	Temperature	Time	Cycles
	Heat activation	98ºC	30 sec	1
	Denaturation	95ºC	15 sec	30
	Annealing	60ºC	30 sec
	Extension	72ºC	60 sec
	Hold	4ºC	hold

## Sheet: Supple. Table 6
	Supplementary Table 6 | Read counts having probe-sequence for each plasma samples*
	Sample ID	Amplicon conc.	Read count		Normalized read count
		ng/µl	Total	Aβ-producible	Total	Aβ-producible
	AD 2-1	1.352	115	22	85.0592	16.2722
	AD 2-2	1.156	58	44	50.173	38.0623
	AD 2-3	0.968	1	0	1.03306	0
	AD 2-4	3.02	891	51	295.033	16.8874
	AD 2-5	0.842	0	0	0	0
	AD 2-6	1.12	1	0	0.892857	0
	AD 2-7	1.232	0	0	0	0
	AD 2-8	2.48	0	0	0	0
	AD 2-9	0.78	301	238	385.897	305.128
	AD 2-10	1.38	1	0	0.724638	0
	AD 2-11	0.502	2	2	3.98406	3.98406
	*Sequencing method: Nanopore sequencing, Average total read count/ case: 791,210

## Sheet: Supple. Table 7
	Supplementary Table 7 | Detection of transcripts from gencDNA: in comparison with APP
																	AD: 127 case, NCI: 115 cases
		APP 2,313*		PSEN1 1,404*		HSP90AA1 2,565*		HSP90AB1 2,175*		HSP4 (Hsp70) 2,523*		DNAJB1 (Hsp40) 1,023*		STIP1 1,773*		HSF1 1,590*		MAPT (tau) 2,277*
		SAD	NCI	SAD	NCI	SAD	NCI	SAD	NCI	SAD	NCI	SAD	NCI	SAD	NCI	SAD	NCI	SAD	NCI
	positive case (N)	125	96	13	7	123	107	87	57	33	19	0	0	19	5	0	0	14	10
	detected probe sequence (N)	256	134	13	6	137	83	112	78	27	16	0	0	17	5	0	0	5	4
	average read count in positive case	54.4	35.3	0.6	1.3	7.4	7.1	5.5	7.5	4	4.4	0	0	1.4	2.8	0	0	2.4	1.9
	* length of coding sequence (nt)

## Sheet: Supple. Table 8
	Supplementary Table 8 | SAD cases used in this study
	Sample ID	Gender	Age
	AD2-1	F	85
	AD2-2	M	70
	AD2-3	F	85
	AD2-4	M	86
	AD2-5	F	73
	AD2-6	F	91
	AD2-7	F	70
	AD2-8	M	86
	AD2-9	F	85
	AD2-10	M	83
	AD2-11	M	83
